# Supplementary material for: Integrated Proteomics to Understand the Role of Neuritin (NRN1) as a Mediator of Cognitive Resilience to Alzheimer’s Disease
Source: Mol Cell Proteomics. 2023 Apr 5;22(5):100542. doi: 10.1016/j.mcpro.2023.100542 (PMC10233303; doi:10.1016/j.mcpro.2023.100542)
Supplement: Supplemental Tables S1–S19 [file mmc11.xlsx]

## Sheet: Table of Contents
Table of Contents
Table 1	BA6 ANOVA
Table 2	BA37 ANOVA
Table 3	BA6 module assignments
Table 4	BA37 module assignments
Table 5	Consensus modules GO results
Table 6	BA6 module correlation with traits
Table 7	BA37 module correlation with traits
Table 8	Cell type marker lists
Table 9	Cell type FET
Table 10	PWAS enrichment - positive correlation
Table 11	PWAS enrichment - negative correlation
Table 12	BA6 variance partition
Table 13	BA37 variance partition
Table 14	Rat neuronal TMT Proteome
Table 15	Rat neuron t-test
Table 16	Rat neuron proteome overlap with human modules
Table 17	Rat neuron overlap with human - differential expression
Table 18	Rat neuron overlap with human - correlation with cognition
Table 19	Human BA6/BA7 Protein identificaiton and Quantification information

## Sheet: 1.BA6 ANOVA
Supplemental Table 1: BA6 one-way ANOVA results
ProteinID	F-Value	Pr(>F)	AsymAD-AD	Control-AD	Control-AsymAD	diff AsymAD-AD	diff Control-AD	diff Control-AsymAD	NETcolors
VAMP1|P23763	0.602623	0.549238	0.523346	0.772377	0.969306	-0.0355229	-0.0269916	0.0085313	white
TXNDC12|O95881	4.98698	0.00851346	0.00583426	0.212279	0.569818	0.0530198	0.0343097	-0.0187102	pink
PDHX|O00330	1.91823	0.15193	0.128356	0.515837	0.835428	0.0365295	0.0247933	-0.0117361	blue
APIP|Q96GX9	3.15032	0.0468763	0.0384575	0.251191	0.868497	-0.121452	-0.0942437	0.0272081	tan
MAP9|E7ETZ8	3.16903	0.0460556	0.11786	0.0540945	0.730784	0.0608395	0.0861429	0.0253034	brown
CIAO1|O76071	6.6607	0.00188424	0.282814	0.00127754	0.0290857	-0.0242799	-0.0695984	-0.0453185	midnightblue
NNT|Q13423	1.02111	0.363709	0.735324	0.329738	0.649351	0.014015	0.0322836	0.0182686	blue
KIF3B|O15066	1.30046	0.276716	0.266469	0.485734	0.986067	0.0181831	0.0161425	-0.00204064	green
ULK1|O75385	1.27186	0.284552	0.908067	0.27935	0.396922	-0.00690063	-0.030505	-0.0236044	lightyellow
POLR2L|P62875	0.696379	0.501082	0.544331	0.585831	0.991062	-0.0419081	-0.0475627	-0.00565451	grey
OAS2|P29728	2.62017	0.0818595	0.801728	0.0796569	0.151991	-0.0458328	-0.196208	-0.150375	turquoise
MEF2C|Q06413	1.57459	0.213003	0.185367	0.692141	0.76687	0.0744209	0.0420008	-0.0324201	grey
MT3|P25713	0.248247	0.780619	0.99507	0.847335	0.770755	-0.00425137	0.0297208	0.0339722	grey
AK3|Q9UIJ7	0.506731	0.603914	0.579689	0.804835	0.974047	0.0265676	0.0201775	-0.00639003	yellowgreen
RNGTT|O60942	0.381965	0.684195	0.662444	0.889133	0.986339	-0.0569099	-0.0429943	0.0139156	grey
RLTPR|Q6F5E8	2.1743	0.118733	0.117848	0.273926	0.991978	0.0311996	0.0291245	-0.00207515	green
PURA|Q00577	0.934308	0.396068	0.764793	0.361897	0.663756	-0.0161979	-0.0382266	-0.0220288	grey
WDR33|Q9C0J8	1.72229	0.184833	0.164349	0.459436	0.912372	-0.0602268	-0.0458909	0.0143359	grey
CTBP2|P56545-2	2.26436	0.1089	0.377161	0.0930068	0.518767	0.0260145	0.0494212	0.0234066	green
CBX3|Q13185	0.48217	0.61879	0.942134	0.808394	0.589832	-0.00523105	0.0119312	0.0171623	grey
DLGAP1|O14490-6	5.26127	0.00662953	0.0217938	0.0113342	0.726342	0.0603223	0.0790563	0.018734	green
PIP5K1A|A6PW57	0.973146	0.381243	0.681396	0.859987	0.378757	0.0168134	-0.0126972	-0.0295106	red
MORF4L1|H0YMJ0	0.554073	0.577215	0.825196	0.897667	0.564171	0.0266308	-0.0237117	-0.0503425	grey
KIAA1211L|Q6NV74	2.08166	0.129792	0.828456	0.123234	0.235066	0.0108998	0.0444041	0.0335043	green
TAB1|Q15750	1.0909	0.339655	0.548771	0.934726	0.377835	0.0105541	-0.00425457	-0.0148086	grey
BBS2|Q9BXC9	0.933373	0.396432	0.918451	0.630815	0.363459	0.00772626	-0.021743	-0.0294693	grey
ALDOA|P04075	2.2369	0.111807	0.239905	0.117335	0.754385	-0.0261911	-0.0388851	-0.012694	lightyellow
TRAPPC3|O43617	2.51878	0.0853704	0.068888	0.424805	0.784637	0.0272243	0.0183577	-0.00886666	darkorange
FLT1|P17948-2	4.49851	0.0133297	0.263295	0.00937394	0.154347	-0.0615053	-0.141771	-0.0802652	black
CAMKMT|Q7Z624	0.813938	0.446113	0.44639	0.952855	0.707203	-0.0450892	-0.013015	0.0320742	turquoise
TUBGCP2|Q9BSJ2	4.14209	0.018533	0.585243	0.173757	0.0133133	-0.0106512	0.0234065	0.0340577	cyan
MUSTN1|C9JYJ2	0.421892	0.657616	0.98939	0.750352	0.648584	-0.00880498	0.0532399	0.0620449	purple
POLR1D|Q9Y2S0	0.623907	0.538642	0.992462	0.556207	0.584766	0.00419868	0.0456011	0.0414024	brown
AKT2|P31751	4.08261	0.0211629	0.88339	0.0867648	0.0181402	0.0228474	-0.121131	-0.143978	turquoise
COA4|Q9NYJ1	4.11723	0.0189655	0.120288	0.0166265	0.418693	0.0679153	0.115383	0.0474678	brown
HECA|Q9UBI9	2.1996	0.117508	0.1538	0.163344	0.976124	0.0736016	0.0818393	0.00823766	turquoise
GBF1|Q92538	2.88872	0.0600397	0.534854	0.0478005	0.227143	0.0183145	0.0494668	0.0311523	lightgreen
CNTNAP2|Q9UHC6	2.35294	0.100038	0.135117	0.16016	0.961199	0.0220535	0.0254178	0.0033643	plum1
LSAMP|Q13449	0.40059	0.670935	0.699706	0.734896	0.995739	0.0141709	0.01587	0.00169904	lightyellow
CAPNS1|P04632	2.32777	0.102479	0.184797	0.124299	0.844841	-0.0301882	-0.0405679	-0.0103797	turquoise
STXBP2|A0A087WWS7	0.383072	0.683505	0.951429	0.877975	0.658424	-0.0203548	0.0388489	0.0592037	grey
THOC1|Q96FV9	1.12345	0.331899	0.300201	0.818477	0.817408	-0.084087	-0.0431887	0.0408983	grey
YWHAZ|P63104	0.275514	0.759724	0.963096	0.890157	0.738934	-0.00425163	0.00902595	0.0132776	sienna3
CCKBR|P32239	0.0925872	0.911698	0.996008	0.915656	0.922963	-0.00475133	-0.028367	-0.0236157	darkolivegreen
PSMC6|A0A087X2I1	1.32052	0.271351	0.645175	0.240102	0.598239	-0.010176	-0.0222912	-0.0121152	greenyellow
LAMA4|Q16363	0.9532	0.388785	0.387081	0.560768	0.997077	-0.0410372	-0.0385481	0.00248907	purple
MTPN|P58546	0.682241	0.507688	0.497169	0.682513	0.992946	-0.0312917	-0.0278463	0.00344539	grey
AIG1|Q9NVV5	0.530967	0.589867	0.667808	0.617786	0.963662	-0.0909413	-0.120936	-0.0299948	grey
CARS2|Q9HA77	0.0945625	0.909848	0.967649	0.901377	0.964979	-0.00834216	-0.0178879	-0.00954573	darkorange
KCNIP1|Q9NZI2	1.2342	0.296483	0.859946	0.59063	0.263994	-0.0272934	0.0611048	0.0883982	grey
HS1BP3|Q53T59	1.44201	0.241053	0.73946	0.625994	0.213994	-0.0201464	0.0303057	0.0504521	grey
COG7|P83436	3.51803	0.0331671	0.049337	0.0708222	0.957946	0.0363539	0.0410365	0.00468252	brown
PSD|A5PKW4	6.92211	0.00149453	0.0348411	0.00119991	0.207672	0.0560467	0.0977131	0.0416663	green
EEF1A2|Q05639	2.58758	0.0799469	0.170905	0.091685	0.779639	-0.0452081	-0.063673	-0.0184648	grey
GRAMD4|Q6IC98	1.66301	0.194475	0.769391	0.52374	0.167239	-0.0121588	0.0230945	0.0352533	orangered4
ABR|Q12979	8.98432	0.000248705	0.00603064	0.0002779	0.254082	0.0487161	0.0757837	0.0270676	green
ENO3|P13929	0.144151	0.865926	0.958194	0.853326	0.939708	-0.0149743	-0.034836	-0.0198616	grey
PYCARD|Q9ULZ3	0.432978	0.649716	0.623243	0.85843	0.961424	-0.0325576	-0.0222663	0.0102914	black
C6orf203|Q9P0P8	6.07071	0.00319077	0.00295225	0.0378931	0.938906	0.0511902	0.0455496	-0.00564059	blue
RABEP2|Q9H5N1	1.51345	0.224868	0.341694	0.248305	0.88006	-0.0202593	-0.0278916	-0.00763221	turquoise
MPO|P05164	3.21768	0.0441459	0.0467311	0.133948	0.994966	-0.172949	-0.165479	0.00747087	royalblue
MATR3|A8MXP9	0.399128	0.671909	0.858428	0.936368	0.667572	-0.00951568	0.00752814	0.0170438	pink
FBXO44|Q9H4M3-2	0.199878	0.819239	0.943674	0.956931	0.809442	-0.0097335	0.0100924	0.0198259	cyan
ARFGEF2|Q9Y6D5	4.54369	0.0127862	0.0097916	0.142059	0.807232	0.0259768	0.0200068	-0.00597003	yellowgreen
0|B4DXG7	0.86241	0.425422	0.425514	0.591177	0.998476	0.040145	0.03827	-0.00187498	grey
EEF1G|P26641	0.328773	0.720538	0.718996	0.978793	0.876708	-0.0143939	-0.0044165	0.00997739	grey60
NDUFA8|P51970	0.106645	0.898941	0.985255	0.956334	0.889241	0.00467455	-0.00977719	-0.0144517	blue
AOC3|Q16853	0.217975	0.804505	0.974248	0.79497	0.866088	0.0220594	0.0790159	0.0569565	purple
VPS26B|Q4G0F5	0.35158	0.704393	0.907761	0.913658	0.687841	-0.00585528	0.00682195	0.0126772	yellow
EML6|Q6ZMW3	0.155857	0.855877	0.885765	0.999858	0.896826	0.00667515	-0.000275006	-0.00695016	darkgreen
IMMT|Q16891-4	0.721685	0.488304	0.463363	0.721506	0.970283	-0.0330407	-0.0258848	0.00715585	lightyellow
KLHL42|Q9P2K6	3.52044	0.0330922	0.0266379	0.215249	0.852582	0.0754763	0.0584657	-0.0170106	brown
STARD3NL|O95772	0.701065	0.498687	0.853192	0.824358	0.47433	-0.0122487	0.0165504	0.0287991	brown
GRWD1|Q9BQ67	1.4546	0.238115	0.466181	0.898504	0.267583	0.0348655	-0.0156802	-0.0505457	turquoise
MTHFD1|P11586	3.43811	0.0357504	0.0721226	0.0545716	0.84799	-0.0345535	-0.0439111	-0.00935754	greenyellow
EPB41L1|Q9H4G0-4	2.51998	0.0852725	0.470394	0.0683846	0.347531	-0.0227187	-0.0523351	-0.0296164	grey
VAC14|Q08AM6	3.33124	0.0395283	0.181735	0.0349679	0.486773	0.0218856	0.0374139	0.0155283	yellow
RBFOX1|F5H0M1	0.385457	0.681166	0.743902	0.704618	0.97476	0.0279637	0.036861	0.00889738	brown
IFIT3|O14879	0.707994	0.494946	0.99835	0.549766	0.517407	-0.00328031	-0.0756021	-0.0723218	grey
SELENBP1|Q13228	0.536593	0.586317	0.999423	0.639559	0.602601	-0.00102938	-0.0346617	-0.0336324	black
EWSR1|B0QYK0	0.079371	0.923752	0.932988	0.938828	0.998697	0.00781173	0.00898821	0.00117648	pink
FMNL2|Q96PY5-3	1.98256	0.14279	0.39604	0.126689	0.599267	-0.041793	-0.0758507	-0.0340577	red
UNC5D|Q6UXZ4	1.52321	0.225356	0.221692	0.375134	0.999999	-0.0758767	-0.0759366	-5.99241e-05	grey
SLC3A2|F5GZS6	0.0307412	0.969735	0.99911	0.980569	0.967816	-0.000662596	0.00375274	0.00441534	sienna3
PTPRS|G8JL96	1.7265	0.182871	0.988215	0.224845	0.213712	0.0122346	0.167201	0.154966	yellowgreen
SLC4A3|P48751	2.70547	0.0714554	0.160806	0.0815009	0.762524	-0.0445774	-0.0632551	-0.0186777	turquoise
CHKB|Q9Y259	0.58188	0.560622	0.918167	0.789259	0.529484	-0.0114089	0.0229346	0.0343435	grey
PPP2R1B|P30154	1.24943	0.291538	0.752943	0.665208	0.26388	-0.0396766	0.0580997	0.0977763	grey
GOLGA1|Q92805	0.560587	0.573157	0.958691	0.733947	0.547563	0.0104745	-0.0333353	-0.0438097	grey
CYB561|F5H757	3.37118	0.0413269	0.0380889	0.789175	0.382156	-0.114708	-0.0400253	0.074683	midnightblue
PXMP2|F5H4N4	0.250223	0.779284	0.766913	0.890498	0.994476	-0.0337962	-0.0281664	0.00562981	grey
NCAN|O14594	0.941285	0.393363	0.610911	0.376903	0.816894	-0.0193186	-0.0328938	-0.0135752	grey
SIK3|H0Y4E8	1.47634	0.233132	0.716834	0.204797	0.472298	0.0114374	0.0303583	0.0189209	brown
MOB3A|Q96BX8	0.145347	0.864918	0.865678	0.916351	0.999999	0.016791	0.0167286	-6.24087e-05	tan
SUCLG1|P53597	0.0942217	0.910157	0.994645	0.948155	0.902796	-0.00164019	0.00623177	0.00787196	blue
ARHGEF25|Q86VW2	4.83973	0.00974155	0.0499649	0.0109289	0.534057	-0.0829844	-0.124074	-0.0410894	grey
PEX14|O75381	0.572014	0.56612	0.623973	0.99968	0.692876	0.0130118	0.000407796	-0.012604	darkgreen
GMFG|O60234	3.17	0.0463434	0.138216	0.0465585	0.664564	-0.046119	-0.0679201	-0.0218011	black
MRPL27|D6RAN8	4.1192	0.0189308	0.839547	0.0910943	0.0149518	-0.0154497	0.0699842	0.0854339	brown
STT3A|P46977	0.0573374	0.944305	0.939889	0.975305	0.997188	0.00604133	0.00462688	-0.00141445	black
PRKAR1A|P10644	0.502608	0.606385	0.84757	0.577247	0.819979	-0.0120249	-0.0265058	-0.0144809	tan
TLN2|Q9Y4G6	4.85771	0.00958243	0.0215523	0.0204404	0.857363	0.0376431	0.0457325	0.00808936	green
YKT6|O15498	1.66413	0.194263	0.388118	0.187807	0.744486	0.0198352	0.0319546	0.0121194	yellow
ARPP19|H3BMD8	6.57948	0.00202534	0.153574	0.0012755	0.0625716	0.0680347	0.159503	0.0914683	steelblue
SNRNP27|Q8WVK2	0.485529	0.617318	0.925757	0.599864	0.750963	-0.012152	-0.036384	-0.024232	grey
MIEN1|Q9BRT3	0.12385	0.88364	0.896058	0.999	0.931282	-0.00638171	-0.000734311	0.0056474	greenyellow
COBLL1|Q53SF7	1.20485	0.304687	0.669653	0.747323	0.290855	-0.0276214	0.0293717	0.0569932	grey
SIL1|Q9H173	2.40019	0.0979239	0.135909	0.986304	0.221055	-0.112013	-0.0104731	0.10154	grey
ACAD10|Q6JQN1	2.59183	0.0807235	0.47705	0.529152	0.0691008	0.0617699	-0.0671917	-0.128962	brown
CERS4|H0YKR4	1.29235	0.27931	0.870975	0.262891	0.41615	-0.0140329	-0.0540148	-0.0399819	red
HDHD1|Q08623	0.692673	0.502487	0.473664	0.755386	0.95765	-0.0384387	-0.0283201	0.0101186	lightcyan
DNAJB11|Q9UBS4	3.59129	0.0309665	0.587765	0.0254435	0.11619	0.0164747	0.0533034	0.0368286	darkorange
FBXO38|Q6PIJ6	1.42126	0.247365	0.513597	0.23476	0.729141	-0.0490945	-0.0881515	-0.039057	grey
RAB10|P61026	0.789294	0.456816	0.873581	0.429823	0.632087	-0.00687296	-0.0208189	-0.0139459	royalblue
TMEM132D|Q14C87	1.07001	0.347188	0.981751	0.498431	0.331424	-0.00858343	0.063082	0.0716654	grey
ANKRD28|O15084-1	1.65914	0.195206	0.489823	0.172876	0.615762	0.0133172	0.0253627	0.0120455	yellow
LPCAT2|Q7L5N7	0.976269	0.380075	0.352773	0.654729	0.953226	-0.0460146	-0.0352423	0.0107723	grey
CNBP|P62633	0.590555	0.555832	0.863524	0.525115	0.751319	0.0223828	0.056753	0.0343702	lightgreen
VSTM2L|Q96N03	0.343235	0.710524	0.721086	0.802289	0.997092	0.023815	0.0266072	0.00279222	yellow
SOS1|Q07889	0.578481	0.56251	0.533313	0.88003	0.895916	-0.0169792	-0.00920347	0.00777571	red
STRN|O43815	5.6769	0.00454844	0.0267322	0.00568349	0.524289	0.0271501	0.0395084	0.0123584	steelblue
ZFAND5|O76080	1.39795	0.252535	0.719826	0.223872	0.511774	0.0305099	0.0765822	0.0460723	darkolivegreen
CNTNAP3B|A0A087WUH3	0.290855	0.748475	0.783738	0.998803	0.837426	0.0363166	0.00306198	-0.0332546	grey
AAMDC|E9PNP3	0.205652	0.814441	0.883805	0.991398	0.837176	-0.020584	0.00656122	0.0271452	grey
NCOR2|C9JE98	0.396077	0.673976	0.999968	0.727846	0.677263	-0.000231457	0.028401	0.0286324	cyan
ATP6V0D1|F5GYQ1	0.102017	0.903103	0.899294	0.989819	0.966145	0.0146551	0.005485	-0.00917007	sienna3
DPP7|Q9UHL4	3.79097	0.0256933	0.467973	0.0196022	0.134331	-0.0547492	-0.153384	-0.0986352	turquoise
TPM3|J3KN67	0.951276	0.38952	0.382957	0.928534	0.700429	-0.0529784	-0.0176572	0.0353213	grey
TMEM178A|Q8NBL3	0.923154	0.403121	0.37193	0.742322	0.928133	0.0504806	0.0343032	-0.0161773	yellow
CLDN5|O00501	2.15229	0.12127	0.100215	0.499725	0.792694	-0.0715645	-0.0469068	0.0246577	turquoise
C17orf89|A1L188	0.138834	0.870531	0.954303	0.85856	0.947556	0.00715235	0.0155885	0.00843611	blue
NCAM1|A0A087WTF6	4.33401	0.0155156	0.0370172	0.026679	0.816238	-0.0755742	-0.0957773	-0.0202031	turquoise
MATK|K7EQY5	4.47962	0.0135639	0.00957644	0.243971	0.609651	-0.0640509	-0.0416887	0.0223622	grey
OR1M1|Q8NGA1	1.1472	0.321435	0.350508	0.434809	0.995249	-0.0799471	-0.085828	-0.00588088	black
SEC13|A0A0C4DFR6	0.647338	0.525494	0.795558	0.494283	0.787305	0.00594157	0.0126191	0.00667757	paleturquoise
NUCKS1|Q9H1E3	1.5713	0.212576	0.870544	0.204391	0.331569	-0.018083	-0.0745218	-0.0564388	magenta
SMARCD3|Q6STE5	0.841519	0.435193	0.547944	0.45943	0.895405	-0.0543201	-0.0814249	-0.0271048	grey
PBX1|H0YLF5	0.0441762	0.95681	0.960048	0.998936	0.976909	-0.01523	-0.00291879	0.0123113	grey
ISCA2|Q86U28	0.273876	0.760963	0.748868	0.871594	0.993133	0.0136678	0.0113534	-0.00231438	blue
DGKI|E7EWQ4	3.6244	0.0300212	0.196405	0.0243782	0.37746	0.0449621	0.0830308	0.0380686	darkgreen
ABRACL|Q9P1F3	0.564039	0.570654	0.690188	0.578254	0.933124	-0.0236177	-0.0348559	-0.0112382	lightgreen
RNF126|K7EIY6	1.18725	0.309081	0.403698	0.350792	0.935027	0.0205771	0.0266973	0.0061202	grey
BCAT1|P54687-5	0.68527	0.506172	0.48366	0.90558	0.829163	0.0336558	0.0149383	-0.0187175	blue
MXRA7|Q6ZR64	1.16109	0.317095	0.580978	0.294039	0.738909	0.0414556	0.0754102	0.0339546	lightgreen
EIF1AD|E9PS76	0.0713564	0.93119	0.991153	0.926932	0.95517	0.00436262	0.0153896	0.0110269	grey
DIABLO|Q9NR28	2.03955	0.135161	0.114809	0.661606	0.656524	0.0358675	0.0186843	-0.0171832	blue
CSTF3|Q12996	1.41363	0.247807	0.220198	0.574618	0.908153	-0.0323989	-0.023498	0.0089009	turquoise
SHANK3|Q9BYB0	3.74927	0.0267132	0.111936	0.0265977	0.551859	0.0394432	0.0617944	0.0223512	green
RHBDL3|A4FU16	0.218778	0.803926	0.823647	0.8516	0.997686	-0.015257	-0.017187	-0.00193002	darkmagenta
MLST8|Q9BVC4	0.874811	0.419929	0.939587	0.628144	0.38888	-0.00388944	0.0128496	0.016739	grey
TIMM8B|G3XAN8	8.38496	0.000416233	0.00549881	0.000579903	0.376427	0.083913	0.122811	0.0388982	steelblue
KCTD1|Q719H9	0.950306	0.389892	0.424044	0.493071	0.993678	0.0310421	0.033959	0.00291685	grey
SLC25A27|O95847	5.15628	0.00729461	0.0492625	0.00749992	0.45237	0.0427897	0.0665838	0.0237942	green
ABI2|Q9NYB9	6.60679	0.00197674	0.0540796	0.00144865	0.172334	0.0397185	0.0733548	0.0336363	green
IQSEC3|Q9UPP2	3.20432	0.0445478	0.210465	0.0382943	0.466737	0.0205502	0.0362603	0.0157101	brown
SYNPR|Q8TBG9-2	0.426099	0.654166	0.647498	0.965637	0.854917	0.0332747	0.0113538	-0.0219209	yellow
NHEJ1|Q9H9Q4	12.5243	1.31012e-05	0.00118261	1.44063e-05	0.12541	-0.0813433	-0.129529	-0.0481862	lightcyan
C9orf142|Q9BUH6	0.218781	0.80386	0.914358	0.788627	0.933109	-0.00962732	-0.0189302	-0.0093029	darkred
PDPK1|O15530	0.739481	0.479808	0.484406	0.962787	0.728005	0.0163638	0.00449424	-0.0118696	darkturquoise
GGPS1|O95749	2.60329	0.0787577	0.0650517	0.345734	0.857698	-0.0395099	-0.0293903	0.0101195	lightcyan
FAM117B|Q6P1L5	0.464208	0.629905	0.734484	0.637915	0.947821	-0.0179288	-0.0261261	-0.00819731	grey
RNF214|Q8ND24	1.78495	0.172813	0.344123	0.171409	0.757367	0.0107514	0.016751	0.00599963	green
SLK|Q9H2G2-2	2.5446	0.0832917	0.0783099	0.246595	0.972851	0.0674863	0.0599024	-0.00758387	darkgreen
PLCL2|Q9UPR0	7.71051	0.000747538	0.0118829	0.000813755	0.309665	0.0384891	0.0597922	0.0213031	green
PSMB10|P40306	1.28988	0.27959	0.248719	0.63478	0.890328	-0.0521531	-0.0357307	0.0164224	black
REPS1|Q96D71	2.4554	0.0906981	0.0816324	0.287202	0.949337	0.0217774	0.0183847	-0.00339271	green
WDR47|O94967	0.195149	0.823007	0.809623	0.920582	0.98948	0.0061028	0.00460388	-0.00149893	yellow
CELF4|Q9BZC1	0.216192	0.805935	0.811411	0.864485	0.999993	-0.0122036	-0.0122824	-7.87653e-05	pink
ADCY2|A0A0A0MTM9	4.55816	0.012617	0.0897277	0.0113197	0.405137	0.0277775	0.0462833	0.0185058	green
CACNA1C|Q13936-35	1.23246	0.295879	0.292732	0.91575	0.611334	-0.0342974	-0.0108342	0.0234632	cyan
SYNJ2BP-COX16|A0A087WYV9	3.44804	0.0354186	0.602717	0.0293252	0.125608	0.0118613	0.0385212	0.0266599	grey
CLTB|P09497-2	1.13451	0.325451	0.797612	0.29586	0.540462	-0.0135414	-0.0381544	-0.0246129	lightyellow
HADH|Q16836	1.70195	0.187273	0.210772	0.963523	0.420996	0.0287471	0.00530328	-0.0234438	darkorange
TP53I11|E9PIN5	0.917423	0.402819	0.95655	0.588141	0.376709	-0.0119572	0.0493231	0.0612804	green
NRBF2|Q96F24	0.146074	0.86428	0.991765	0.86545	0.89168	-0.002534	-0.0128902	-0.0103562	grey
GC|D6RF35	2.2102	0.114709	0.123755	0.233274	0.999988	-0.157822	-0.158231	-0.000408155	salmon
ICAM2|J3QQX6	0.563887	0.572081	0.648035	0.612818	0.975947	-0.047658	-0.0600377	-0.0123797	grey
MRPL21|Q7Z2W9	0.275668	0.759608	0.863776	0.749946	0.943466	0.0153872	0.0260413	0.0106541	brown
SMG7|E9PD50	0.165184	0.847967	0.876156	0.867809	0.992463	0.0128565	0.0162981	0.00344158	turquoise
KIAA1211|F5H1N7	0.760894	0.469783	0.814513	0.436355	0.705281	-0.0144122	-0.0350951	-0.0206829	grey
COQ5|Q5HYK3	2.94086	0.057145	0.0463849	0.29841	0.845475	0.0502917	0.0376115	-0.0126802	blue
HBA2|P69905	4.34659	0.0153362	0.0108808	0.286675	0.567891	-0.222345	-0.138067	0.0842776	purple
0|P01714	0.0286353	0.97178	0.97896	0.974502	0.998136	-0.0142395	-0.0189616	-0.00472207	salmon
SGTB|Q96EQ0	7.49518	0.000902445	0.00817357	0.00130544	0.454357	0.0576612	0.0826803	0.0250191	steelblue
MTMR10|Q9NXD2	4.63603	0.0117446	0.0301985	0.0206701	0.798378	-0.0503759	-0.064123	-0.0137471	red
FBLN5|G3V4U0	0.650218	0.525345	0.905704	0.502722	0.664498	-0.0480008	-0.156434	-0.108433	purple
CAMK2D|Q13557-6	0.920892	0.401448	0.615178	0.383334	0.824127	0.0371704	0.0623523	0.0251819	yellow
PRCC|Q92733	0.083142	0.920294	0.935878	0.927487	0.996057	0.0178015	0.0223423	0.00454076	grey
LOC102723830|F5H5T6	1.14104	0.323378	0.346272	0.447144	0.997862	0.0496066	0.0520389	0.00243224	blue
BIRC2|E9PMH5	2.76469	0.0675426	0.0614503	0.746346	0.407681	0.0608622	0.0233901	-0.0374721	grey
RPL3|P39023	1.41359	0.247816	0.366631	0.271687	0.887239	0.0298203	0.041071	0.0112507	grey60
LRRC7|Q96NW7	2.88946	0.059998	0.19773	0.0570785	0.596416	0.0246586	0.0398506	0.0151921	green
PRICKLE1|Q96MT3	2.38417	0.0988514	0.0922235	0.274265	0.959011	0.073744	0.0634154	-0.0103286	grey
WDR20|Q8TBZ3	1.89689	0.155092	0.512257	0.703673	0.148021	0.0201555	-0.0175847	-0.0377402	grey
KIF1A|Q12756-2	5.42095	0.00573436	0.0837111	0.0044486	0.250225	0.0284472	0.0516471	0.0231999	orange
PPP1R14C|Q8TAE6	0.15245	0.858789	0.845756	0.951107	0.983997	0.0121741	0.00802639	-0.00414771	sienna3
C16orf45|H3BRF6	0.0490703	0.952138	0.947765	0.990792	0.99084	0.0128499	0.00669234	-0.00615756	grey
TSPYL5|Q86VY4	2.89137	0.0602978	0.511243	0.047637	0.252151	0.0501902	0.128899	0.0787087	grey
CRIP2|P52943	5.31567	0.00630957	0.832464	0.00817889	0.0158201	0.0246001	0.156505	0.131905	yellow
ERC1|X6RLX0	1.12108	0.32976	0.438707	0.361628	0.922633	0.0202026	0.0271096	0.00690703	green
ACSL6|Q9UKU0-1	0.30465	0.738025	0.721645	0.953622	0.92385	-0.0140524	-0.006455	0.00759737	white
LRP8|Q14114	0.848698	0.432806	0.928221	0.4215	0.557357	0.0130321	0.0532708	0.0402386	brown
MKKS|Q9HB66	1.08804	0.340608	0.6887	0.307818	0.662359	0.0189725	0.0408925	0.0219199	blue
CERS6|Q6ZMG9	4.16612	0.0182028	0.0469286	0.0283623	0.75358	0.0567094	0.0756995	0.0189901	darkorange
PUS1|G8JLB3	0.294391	0.745592	0.748342	0.82744	0.999842	0.0185968	0.0181199	-0.000476919	darkgreen
TMEM223|A0PJW6	3.11137	0.0495903	0.0705794	0.0945529	0.96333	0.0653766	0.0736646	0.00828794	blue
CLCC1|Q96S66	1.32078	0.271285	0.948328	0.452702	0.247934	0.00522873	-0.0244956	-0.0297243	grey
NDRG4|H3BVF3	0.652944	0.522716	0.73844	0.92391	0.530252	0.080071	-0.0489235	-0.128995	sienna3
FRMPD4|A0A087WYX8	0.509998	0.601963	0.582944	0.932869	0.864874	-0.0218162	-0.00941323	0.0124029	grey
SMARCA4|P51532	0.0583659	0.943336	0.980654	0.98807	0.94096	-0.00758489	0.00718358	0.0147685	cyan
STK11IP|Q8N1F8	0.164968	0.848138	0.951092	0.96275	0.840229	0.0068833	-0.00722333	-0.0141066	grey
NUP205|Q92621	2.09095	0.128637	0.581898	0.106877	0.377428	-0.0108158	-0.0268072	-0.0159914	midnightblue
IAH1|Q2TAA2	0.498779	0.60869	0.59374	0.94449	0.854556	-0.0190198	-0.00756994	0.0114499	grey
ARFIP2|P53365	5.6626	0.00460756	0.2943	0.00314561	0.0580153	0.0199706	0.0538102	0.0338396	green
DIAPH1|E9PHQ0	0.89658	0.411033	0.751049	0.377094	0.69629	-0.0113089	-0.0252916	-0.0139827	violet
LAP3|P28838	0.775957	0.46286	0.508995	0.543504	0.988111	-0.0373445	-0.0427825	-0.00543797	salmon
SBF1|O95248-4	0.293242	0.746445	0.77102	0.99748	0.845811	0.00658923	0.000781498	-0.00580773	yellow
XPO7|E7ESC6	1.47133	0.234271	0.206609	0.571441	0.896667	0.0184506	0.013169	-0.00528153	darkturquoise
0|P01779	1.29338	0.278635	0.466117	0.274505	0.810069	-0.102294	-0.161135	-0.0588408	salmon
PTPN11|Q06124-2	0.358588	0.699507	0.875915	0.939272	0.693624	0.0050359	-0.00417512	-0.00921103	red
ATP6V1A|P38606	0.0215735	0.978662	0.978341	0.987166	0.999902	0.00328385	0.00304206	-0.000241791	lightyellow
GAR1|Q9NY12	2.58121	0.0804332	0.253855	0.0739375	0.591964	-0.031704	-0.0531316	-0.0214277	pink
ZER1|Q7Z7L7	1.53138	0.220982	0.218746	0.401062	0.993993	0.0245562	0.0228739	-0.00168235	grey
H2AFV|Q71UI9	5.26724	0.00659361	0.00963328	0.0265794	0.985687	-0.0934887	-0.0990458	-0.00555704	magenta
EPS8|Q12929	1.05671	0.351231	0.703177	0.317975	0.663265	0.0187011	0.0409025	0.0222013	grey
ANKMY2|Q8IV38	3.51696	0.0332005	0.0478555	0.0735523	0.966218	0.0404231	0.0450551	0.00463202	green
PTGR1|Q14914	0.836785	0.435941	0.738374	0.403589	0.740165	-0.0287387	-0.0601962	-0.0314575	grey
PLA2G6|O60733	0.455191	0.635561	0.953105	0.807271	0.607747	-0.00412962	0.0105282	0.0146578	royalblue
FMN1|Q68DA7	0.309791	0.734465	0.728504	0.974621	0.890331	-0.0369244	-0.0125275	0.0243969	turquoise
NDUFA5|Q16718	0.196306	0.822059	0.822031	0.988367	0.922275	-0.0146275	-0.00430593	0.0103216	blue
NUP214|P35658	8.13121	0.000518423	0.000329975	0.043934	0.589241	-0.0440807	-0.0322093	0.0118715	cyan
0|P01613	0.735245	0.483728	0.793012	0.450732	0.733444	-0.0492136	-0.11271	-0.0634964	salmon
CHD2|O14647	1.90073	0.154518	0.170901	0.270008	0.998137	-0.0442001	-0.04576	-0.00155984	cyan
LMO7|E9PMT2	6.06696	0.00320152	0.364271	0.00231725	0.0328413	0.0261164	0.0797343	0.0536179	green
CLDN11|O75508	5.26252	0.00662201	0.0471975	0.00676029	0.439572	-0.170883	-0.266922	-0.0960384	red
RFC1|P35251	2.96094	0.0596452	0.0986926	0.0886478	0.928582	-0.069973	-0.0829212	-0.0129482	turquoise
UBR3|Q6ZT12	1.35186	0.263184	0.437993	0.2632	0.818605	0.0162401	0.024992	0.00875192	brown
PTGS1|P23219	13.6196	5.95417e-06	0.156192	4.14756e-06	0.000412829	-0.0941106	-0.316204	-0.222093	magenta
ITIH2|P19823	4.31202	0.0158343	0.0197332	0.0565783	0.997888	-0.170058	-0.174286	-0.00422806	salmon
LCN2|P80188	0.34877	0.706725	0.727079	0.995059	0.839243	-0.0588126	-0.00918191	0.0496306	royalblue
RCC1|P18754	0.498781	0.608689	0.662745	0.999732	0.725866	0.0170511	0.000523086	-0.0165281	grey
INPP1|P49441	0.0599986	0.941798	0.949256	0.999726	0.964729	0.0058574	0.000512561	-0.00534484	red
SIPA1L1|O43166	2.98171	0.0549763	0.327255	0.043558	0.362466	0.0222133	0.045467	0.0232537	darkgreen
CHRD|Q9H2X0	1.84789	0.164232	0.331411	0.170726	0.738432	-0.0499873	-0.0805838	-0.0305965	grey
ATP5F1|P24539	0.689659	0.503984	0.498737	0.950058	0.768585	0.0181919	0.00592931	-0.0122625	blue
GPD2|P43304	1.71218	0.185424	0.20294	0.30679	0.99831	0.0306938	0.031781	0.00108721	grey
PCNP|Q8WW12	0.0654286	0.936704	0.994864	0.966558	0.930879	0.00235957	-0.00731606	-0.00967563	pink
TSN|Q15631	0.0709867	0.931519	0.925466	0.972451	0.995127	0.00935482	0.00677415	-0.00258067	grey
IGHM|A0A087WYJ9	1.69625	0.188308	0.438393	0.171402	0.662186	-0.146315	-0.259695	-0.11338	salmon
OLFM2|O95897	4.64186	0.0116817	0.927079	0.0175157	0.0210019	0.00742993	0.0672073	0.0597774	darkgreen
SH3GL3|Q99963	4.56603	0.0125259	0.0108463	0.0972475	0.918656	0.0727969	0.0621501	-0.0106468	yellow
SP100|P23497	2.52972	0.0858849	0.689057	0.321231	0.0692998	0.0513968	-0.115491	-0.166888	purple
SGK223|Q86YV5	0.13867	0.870738	0.931135	0.982998	0.882629	0.0180851	-0.0118856	-0.0299707	cyan
SNX12|A0A087X0R6	1.39562	0.252192	0.94146	0.261839	0.331685	-0.00411757	-0.023607	-0.0194894	grey
SOGA1|O94964-2	0.515881	0.598972	0.569549	0.832074	0.942632	-0.125067	-0.0828576	0.0422095	magenta
0|P01625	1.91921	0.151787	0.367475	0.140473	0.664441	-0.14201	-0.241356	-0.0993454	salmon
NUP160|Q12769	10.4687	7.09541e-05	0.0181746	4.2448e-05	0.0391757	-0.04002	-0.0793725	-0.0393525	turquoise
APEX1|P27695	1.98319	0.142704	0.431038	0.769728	0.147166	-0.0258487	0.0173206	0.0431693	pink
TRAK1|C9JC32	0.38062	0.685132	0.709859	0.995614	0.813844	-0.0455554	-0.00627649	0.0392789	royalblue
MAEA|Q7L5Y9	1.80903	0.168833	0.937204	0.181607	0.233409	0.00399651	0.024992	0.0209955	grey
NRP2|O60462	0.428319	0.652726	0.985809	0.765777	0.634292	-0.00388557	0.0202859	0.0241714	grey
PAAF1|Q9BRP4	2.52059	0.0852223	0.304944	0.0739923	0.528439	-0.03015	-0.0543454	-0.0241954	turquoise
CYP51A1|A0A0C4DFL7	0.0187665	0.981412	0.99489	0.979535	0.991442	0.0047904	0.01161	0.00681956	brown
TBCD|J3KR97	0.170262	0.843674	0.934468	0.830813	0.945822	-0.0066279	-0.0132307	-0.00660284	grey
QPCTL|Q9NXS2	0.434981	0.649092	0.818474	0.942537	0.658916	-0.0312762	0.021213	0.0524893	skyblue
VIPAS39|G3V4K3	0.307406	0.736006	0.942104	0.899262	0.715257	0.0046606	-0.00750322	-0.0121638	violet
GGA1|Q9UJY5-6	1.93384	0.149659	0.232099	0.183208	0.893665	0.0161483	0.0210285	0.00488016	green
FAM134A|Q8NC44	3.11459	0.0484845	0.0488456	0.155891	0.99048	0.0428977	0.0402956	-0.00260213	darkgreen
ATAD1|Q8NBU5	5.96119	0.00352054	0.0150623	0.00591038	0.653204	0.0512304	0.068737	0.0175066	blue
RTN4IP1|Q8WWV3	3.38779	0.037481	0.0804041	0.0534607	0.82014	0.0398032	0.051887	0.0120838	brown
ANXA6|P08133	3.40775	0.0367845	0.0963086	0.0452129	0.73404	-0.0470653	-0.0656184	-0.0185532	red
HOOK1|Q9UJC3	0.122136	0.885153	0.889786	0.919037	0.999937	0.00947668	0.00971746	0.000240785	yellow
RPL13|P26373	0.829689	0.438997	0.890074	0.416488	0.595547	0.0150068	0.0498937	0.0348869	lightgreen
ADAM22|H7C3I4	2.09809	0.128224	0.133699	0.904402	0.390849	-0.0583507	-0.0152585	0.0430922	white
BLOC1S5-TXNDC5|Q86UY0	0.0256143	0.974717	0.988759	0.99682	0.975139	0.00260246	-0.00166627	-0.00426874	purple
SPATA13|E9PFR9	1.18612	0.313378	0.402797	0.375278	0.938817	-0.0444871	-0.0581345	-0.0136475	lightcyan
HLA-B|P30479	0.0991461	0.905694	0.931463	0.911141	0.991491	0.033817	0.0467051	0.0128881	grey
WWP2|O00308	2.3668	0.0987188	0.0955724	0.25709	0.984449	-0.0249462	-0.0227402	0.00220602	darkgrey
CPT2|P23786	0.532986	0.588414	0.576183	0.947916	0.835692	0.0344491	0.0128999	-0.0215493	brown
GHDC|Q8N2G8	3.44646	0.0354713	0.594426	0.257445	0.0267301	0.0170606	-0.0334208	-0.0504814	paleturquoise
PIP4K2A|P48426	1.38314	0.25528	0.626679	0.224858	0.589063	-0.0452508	-0.0981953	-0.0529445	red
OXR1|Q8N573	0.355774	0.701464	0.826093	0.690722	0.929237	0.00901898	0.0151576	0.00613866	sienna3
ZBTB16|Q05516	0.757062	0.471561	0.752322	0.879881	0.465189	0.0165362	-0.013361	-0.0298972	grey
GSTO1|P78417	2.31597	0.103644	0.641289	0.0869431	0.281929	-0.0313489	-0.0898262	-0.0584773	lightcyan
FCHSD2|O94868	4.08036	0.0207376	0.0151485	0.361129	0.568621	-0.0891304	-0.0532475	0.0358829	turquoise
NUB1|Q9Y5A7	2.80206	0.065187	0.694049	0.0567975	0.171783	-0.0141872	-0.048746	-0.0345588	magenta
PDE1B|Q01064	0.583261	0.559856	0.998978	0.640524	0.560507	0.00058828	-0.0148521	-0.0154404	yellow
TTC37|Q6PGP7	2.21361	0.114334	0.731247	0.100703	0.255918	0.0129394	0.0428195	0.0298801	grey
GSTM4|Q03013	0.453691	0.636555	0.930676	0.614838	0.757727	0.0667273	0.213906	0.147179	grey
GCC2|Q8IWJ2	1.29489	0.278226	0.553651	0.864641	0.29025	-0.0192	0.0114525	0.0306525	darkmagenta
USP14|P54578	0.947236	0.391069	0.424637	0.495014	0.993976	0.0115253	0.0125831	0.00105789	darkturquoise
H1F0|P07305	10.1151	9.54053e-05	0.0525249	5.21766e-05	0.0169733	-0.0938833	-0.216114	-0.122231	midnightblue
ACADM|Q5T4U5	0.135176	0.873713	0.963529	0.965772	0.865589	-0.00899493	0.0105044	0.0194994	brown
SATB2|Q9UPW6	3.08317	0.0499454	0.195492	0.0454302	0.535118	0.0388171	0.065047	0.02623	lightgreen
ME2|P23368	1.30196	0.276312	0.585569	0.248945	0.666965	0.0234234	0.0457988	0.0223754	blue
TNPO2|O14787-2	1.16272	0.31659	0.325473	0.46842	0.999888	0.0207194	0.0204932	-0.000226161	skyblue
SF3B5|Q9BWJ5	0.516431	0.598139	0.971876	0.600212	0.671195	-0.00575487	-0.0294577	-0.0237029	paleturquoise
EFNB3|Q15768	0.641389	0.529004	0.843137	0.831138	0.502548	0.0142102	-0.0174736	-0.0316839	yellow
CLDND1|D6RIU2	4.87217	0.00945633	0.785546	0.0107109	0.0257133	-0.0241713	-0.129946	-0.105775	red
TXNRD2|E7ENA2	2.51175	0.0859449	0.0909728	0.201744	0.999228	-0.0555408	-0.0544623	0.00107843	blue
PI4KB|Q9UBF8-2	0.111452	0.894639	0.884717	0.963328	0.98872	-0.00778851	-0.00518545	0.00260306	grey
AMN1|Q8IY45	0.431563	0.650816	0.829521	0.94125	0.657712	-0.0153842	0.0108915	0.0262757	grey
COL23A1|Q86Y22	0.802182	0.451052	0.831685	0.784164	0.422784	-0.177244	0.245652	0.422896	purple
AMPD3|Q01432	1.28932	0.279743	0.422558	0.292629	0.8676	-0.0377597	-0.0545298	-0.0167701	red
H3F3B|P84243	4.42473	0.0142684	0.0881054	0.0133313	0.445368	-0.0989016	-0.160963	-0.0620614	turquoise
CPTP|Q5TA50	0.404892	0.668076	0.947682	0.841045	0.641581	0.0046716	-0.0101217	-0.0147933	grey
SH3GL1|Q99961	0.469801	0.626422	0.663799	0.6901	0.992628	0.0209754	0.0240648	0.00308937	yellow
DXO|O77932	0.238542	0.788267	0.943914	0.934997	0.773446	0.0159881	-0.0207071	-0.0366952	black
AGPAT6|Q86UL3	5.36681	0.00607968	0.00804607	0.0294309	0.997449	-0.0538393	-0.0551629	-0.00132362	turquoise
SDHB|P21912	0.319134	0.727474	0.70856	0.944533	0.928238	0.0121037	0.0059304	-0.00617335	blue
SLC25A36|Q96CQ1	1.00645	0.368982	0.363154	0.554761	0.994216	0.0224572	0.0206019	-0.00185531	green
FAM69A|A0A087WZ97	0.161789	0.850845	0.87306	0.873119	0.99477	-0.0144052	-0.0175075	-0.00310228	turquoise
FXYD7|K7EKU3	0.875514	0.419639	0.600654	0.412959	0.861582	-0.0649606	-0.103465	-0.0385048	grey
FAM168A|Q92567	1.37389	0.258816	0.373539	0.277767	0.871701	0.0828441	0.116277	0.0334329	grey
SLC38A2|Q96QD8	3.67332	0.0286783	0.353572	0.021226	0.203764	-0.0767212	-0.181397	-0.104676	turquoise
APLP2|Q06481	2.64461	0.0757176	0.602102	0.0622099	0.236484	-0.0133174	-0.0381438	-0.0248264	grey
GOSR1|E9PCW1	0.482409	0.618643	0.609309	0.957278	0.843396	-0.0242422	-0.00865455	0.0155876	blue
SFXN3|Q9BWM7	0.115677	0.890876	0.913365	0.902811	0.994074	0.00969944	0.012428	0.00272855	yellow
HCCS|P53701	1.03018	0.360489	0.611354	0.338024	0.770973	0.0150008	0.0269683	0.0119676	blue
DHX38|Q92620	0.335492	0.715743	0.696599	0.864897	0.983273	-0.0177893	-0.0135759	0.00421337	darkgrey
GNPDA1|P46926	0.042518	0.95839	0.9943	0.982051	0.954229	0.00186369	-0.00400184	-0.00586553	greenyellow
GRM3|Q14832	10.9099	4.91476e-05	0.00458244	4.13361e-05	0.103866	0.0715819	0.1216	0.0500182	yellow
DENND1A|Q8TEH3	3.27336	0.0417415	0.232725	0.0342691	0.40886	0.0178731	0.0332015	0.0153284	yellow
TUBA3D|Q13748	0.299595	0.741744	0.936846	0.721315	0.855034	0.01458	0.0394226	0.0248426	orange
TDRD7|Q8NHU6	1.53357	0.223467	0.9537	0.224841	0.289716	-0.00912083	-0.0658646	-0.0567438	grey
SLC4A7|Q9Y6M7	1.15564	0.319066	0.328329	0.962236	0.610668	-0.0366157	-0.00850913	0.0281066	grey
NFYB|P25208	0.384533	0.682036	0.896216	0.656514	0.827164	0.016967	0.0419467	0.0249797	grey
MAP3K12|Q12852-2	2.06156	0.135136	0.522814	0.610672	0.128858	0.0465703	-0.052382	-0.0989523	grey
PKP4|Q99569	1.90685	0.153609	0.13117	0.667721	0.68647	0.0177496	0.0094453	-0.00830426	green
SSU72|Q9NP77	1.06686	0.34805	0.498093	0.352862	0.887613	0.0210682	0.0302927	0.00922458	turquoise
GAK|O14976	0.67519	0.511235	0.952755	0.698517	0.481367	0.0030807	-0.0101385	-0.0132192	violet
EML2|O95834-3	0.777771	0.462033	0.942802	0.456207	0.566708	-0.0114088	-0.0504749	-0.0390661	white
IGHV3OR16-12|A0A075B7B8	2.10269	0.130358	0.117309	0.314921	0.932518	-0.201595	-0.165909	0.0356859	salmon
RPL36A|J3KQN4	1.14086	0.323436	0.794887	0.29372	0.540115	0.0243812	0.068387	0.0440058	orange
TESPA1|A0A087WUX0	0.802482	0.451294	0.829893	0.417621	0.656827	0.0141795	0.0395051	0.0253256	brown
AGO2|Q9UKV8	1.6814	0.191039	0.169795	0.476411	0.926652	-0.0247769	-0.0191956	0.00558132	grey
SDS|P20132	2.01275	0.142694	0.253114	0.168063	0.75788	0.110346	0.170827	0.0604804	grey
GTPBP3|Q969Y2	4.38121	0.0148535	0.0195456	0.890381	0.119721	-0.0585864	-0.0118417	0.0467447	grey
PRKAR1A|K7EPR5	1.00782	0.369235	0.483538	0.395497	0.939335	-0.103564	-0.135809	-0.0322446	magenta
CASC4|Q6P4E1	1.07865	0.343757	0.917513	0.336714	0.459633	0.0100181	0.0432541	0.033236	greenyellow
KAT7|O95251	3.30591	0.0410205	0.798767	0.0382741	0.0948354	-0.0192735	-0.0922387	-0.0729653	darkgrey
CFI|P05156	0.278615	0.757874	0.750808	0.982055	0.918614	0.0420652	0.0140314	-0.0280337	salmon
SARS|Q5T5C7	4.64316	0.0116678	0.0443732	0.0151379	0.640371	-0.0359555	-0.0506453	-0.0146898	lightcyan
SYN1|P17600	0.205703	0.814399	0.815983	0.989269	0.915731	0.0138778	0.0038506	-0.0100272	yellow
MRPL45|A0A087X2D5	2.11633	0.125535	0.756263	0.11223	0.263664	0.0213125	0.0728352	0.0515227	brown
CAND1|Q86VP6	2.79925	0.0653611	0.134526	0.0815647	0.80942	-0.0201864	-0.0273046	-0.00711819	lightcyan
CNIH4|Q9P003	1.03145	0.36192	0.906821	0.34264	0.48637	0.0254792	0.107432	0.0819531	turquoise
UFD1L|Q92890-1	0.510937	0.601403	0.65591	0.651777	0.983866	0.0110859	0.0134721	0.00238624	green
DCTN2|Q13561	1.11443	0.331916	0.998757	0.425057	0.33524	0.000561842	-0.0178743	-0.0184361	saddlebrown
FBXL20|Q96IG2	3.03911	0.0520699	0.387475	0.040272	0.292941	0.0146393	0.0329816	0.0183424	orangered4
PIP5K1B|A0A0A0MT25	0.453923	0.636937	0.931426	0.825694	0.609562	0.0185935	-0.0382005	-0.056794	grey
STX2|P32856	1.29245	0.279055	0.942388	0.28786	0.367138	-0.00779972	-0.0428414	-0.0350417	tan
TRAPPC10|P48553	0.00821444	0.99182	0.991429	0.99564	0.999859	0.00100624	0.000864706	-0.000141535	greenyellow
MYL9|P24844	1.06831	0.34726	0.899753	0.334212	0.479592	0.0393977	0.154074	0.114676	purple
C17orf100|D3DTM5	1.77417	0.175441	0.874669	0.169074	0.270129	-0.0189773	-0.0871305	-0.0681532	red
RAB1A|P62820	1.06102	0.349749	0.909534	0.590574	0.317254	0.00668576	-0.0190599	-0.0257457	sienna3
CPLX2|Q6PUV4	0.537647	0.585705	0.811422	0.558139	0.835223	-0.0168279	-0.033992	-0.017164	blue
INPP4B|O15327	0.814713	0.445519	0.792948	0.817845	0.423867	0.010356	-0.0116269	-0.0219828	grey
GLRX5|Q86SX6	2.11591	0.125586	0.337691	0.114721	0.628816	0.0502076	0.0861307	0.0359231	blue
VPS53|Q5VIR6-4	2.52227	0.0850858	0.146073	0.113714	0.876451	0.0234367	0.0301017	0.00666502	yellowgreen
FERMT3|Q86UX7	3.59137	0.0309642	0.030426	0.125255	0.981703	-0.0897798	-0.0827653	0.00701443	black
OTUD6B|A0A087X0W9	0.0801298	0.923052	0.942577	0.928771	0.994069	-0.00527547	-0.00711359	-0.00183812	red
XRCC5|P13010	0.629537	0.534819	0.996924	0.580354	0.562016	-0.00110919	-0.0178454	-0.0167362	pink
FTO|Q9C0B1	1.70323	0.187039	0.862197	0.179715	0.301621	-0.00817394	-0.0338931	-0.0257192	turquoise
ATP6V1C1|P21283	0.539776	0.584472	0.679183	0.605062	0.955614	0.0108166	0.0148798	0.00406317	yellow
ATP1B1|P05026	0.16526	0.847891	0.917113	0.840851	0.964682	0.00781922	0.0133571	0.00553788	blue
SCYL1|Q96KG9	1.49611	0.228691	0.322812	0.266348	0.914768	0.0174969	0.0228574	0.00536051	darkturquoise
CTNNBL1|Q8WYA6	0.361707	0.697343	0.967182	0.836493	0.673345	0.00335846	-0.00937936	-0.0127378	pink
CSAD|J3KPG9	0.103485	0.901804	0.923633	0.99966	0.926558	-0.0195406	0.00151233	0.0210529	grey
MYOF|Q9NZM1	0.160701	0.851754	0.991441	0.912072	0.840358	-0.00510926	0.0201763	0.0252856	purple
STK25|O00506	0.124602	0.882978	0.984721	0.946384	0.871854	-0.00276188	0.00630406	0.00906594	darkgrey
PXK|W5RWE6	1.67304	0.192594	0.480417	0.171037	0.620809	-0.0306519	-0.0577714	-0.0271195	red
NT5C3A|X6RM59	4.69733	0.0111012	0.115831	0.00879886	0.2995	0.0331457	0.0602207	0.0270749	brown
ASPH|Q12797-7	5.2985	0.0068058	0.0152674	0.0166776	0.813301	0.137788	0.17169	0.0339013	darkgreen
HNRNPLL|Q8WVV9	0.528818	0.590847	0.69056	0.607296	0.951675	-0.0121782	-0.0170631	-0.00488492	pink
MDK|P21741	7.9171	0.000624373	0.874351	0.00124219	0.00171079	-0.106742	-0.947573	-0.840831	black
CHMP4B|Q9H444	1.80309	0.169806	0.418887	0.153466	0.642132	-0.0202472	-0.036079	-0.0158318	darkturquoise
SNRNP70|P08621	0.465767	0.628932	0.662321	0.696804	0.994302	0.0177185	0.0200056	0.00228707	pink
AGPS|O00116	0.962307	0.385322	0.947686	0.58123	0.356631	0.00355722	-0.0136794	-0.0172366	grey
IGSF8|Q969P0	0.0296233	0.970819	0.972293	0.999166	0.985506	0.00355677	0.000739274	-0.00281749	lightyellow
SDPR|O95810	0.308716	0.735048	0.715703	0.942842	0.93418	-0.0273131	-0.0137942	0.013519	purple
GPRIN1|Q7Z2K8	2.19833	0.116023	0.335551	0.104243	0.599907	0.0396513	0.0693469	0.0296956	green
NME1|P15531	1.35075	0.263467	0.475338	0.252698	0.771361	-0.033674	-0.0554688	-0.0217947	grey
PON2|Q15165-1	0.878265	0.418505	0.502725	0.465354	0.958169	-0.0294999	-0.037547	-0.00804703	grey
HLA-A|P01892	0.0788826	0.924203	0.943395	0.929878	0.994189	-0.0204701	-0.0275822	-0.0071121	grey
TBCK|Q8TEA7	0.598276	0.551604	0.550244	0.693485	0.998365	-0.0103248	-0.00973326	0.00059153	violet
PGAM4|Q8N0Y7	5.41802	0.00645859	0.00439901	0.381631	0.399795	-0.12783	-0.0657423	0.0620875	grey
NTNG2|Q96CW9	0.0772341	0.925725	0.922847	0.9924	0.974074	0.00683922	0.00254154	-0.00429768	grey
FMNL3|Q8IVF7	0.0822976	0.921061	0.936564	0.999999	0.946613	-0.0150671	5.12341e-05	0.0151184	turquoise
COL4A1|P02462	0.785896	0.458348	0.428048	0.852322	0.849914	-0.0735874	-0.0383429	0.0352446	purple
ABLIM2|Q6H8Q1-6	0.293101	0.746786	0.841184	0.990408	0.780808	-0.0268977	0.00770922	0.0346069	cyan
EDIL3|O43854	0.893871	0.41213	0.512017	0.447389	0.943253	-0.046997	-0.0621939	-0.0151969	red
TRIM26|Q12899	0.842196	0.434546	0.591581	0.428316	0.898667	-0.0291722	-0.0426751	-0.0135029	turquoise
SMPD1|P17405	1.38472	0.254885	0.972568	0.400915	0.23917	0.00546803	-0.0380304	-0.0434984	grey
DENND4B|O75064	0.388676	0.678916	0.709129	0.739217	0.995135	0.0115998	0.013115	0.00151517	darkorange
DDX6|P26196	0.103347	0.901905	0.940682	0.900187	0.982977	0.00408531	0.00646367	0.00237837	pink
MID1IP1|Q9NPA3	0.39908	0.67257	0.72159	0.998022	0.770407	0.0332291	0.00297858	-0.0302505	magenta
ITGA7|Q13683-7	0.89737	0.410714	0.999032	0.474916	0.430314	-0.00144025	-0.0483994	-0.0469591	black
SH3BP5L|Q7L8J4	1.43304	0.243167	0.979197	0.377128	0.230729	-0.00442768	0.0366047	0.0410324	grey
MXRA7|P84157-3	0.490298	0.613826	0.968766	0.612224	0.69124	-0.00411319	-0.0195686	-0.0154554	yellow
CNTNAP4|Q9C0A0	0.0488578	0.952338	0.94801	0.981263	0.996483	-0.010762	-0.00772462	0.00303737	lightyellow
C1QC|P02747	0.347261	0.707422	0.790055	0.994192	0.758937	0.0348248	-0.00659418	-0.041419	black
CHST7|Q9NS84	0.915565	0.406198	0.837569	0.383781	0.604397	0.0588945	0.158511	0.0996167	grey
STRN4|Q9NRL3	0.24434	0.783661	0.776219	0.976294	0.920111	-0.0087952	-0.00325984	0.00553536	grey
RP2|O75695	0.98126	0.378217	0.641695	0.352743	0.763617	-0.0163514	-0.0303464	-0.013995	tan
RNF20|Q5VTR2	7.2339	0.00113514	0.00202417	0.00696085	0.972193	-0.0627634	-0.0672346	-0.00447125	turquoise
PGBD5|Q8N414	4.5813	0.012351	0.00873954	0.212671	0.645993	0.0425881	0.0287648	-0.0138233	yellow
MPDU1|J3KT75	0.287716	0.750559	0.836512	0.750286	0.959064	-0.0109195	-0.0167211	-0.00580161	turquoise
MLIP|Q5VWP3-3	0.940889	0.393516	0.994279	0.44186	0.426501	0.00270986	0.0392096	0.0364998	darkolivegreen
AARS2|Q5JTZ9	0.33051	0.719295	0.889948	0.939762	0.711611	-0.00907067	0.00798378	0.0170545	darkmagenta
FGF2|P09038-1	1.81362	0.168085	0.630351	0.142838	0.424633	-0.0212069	-0.0530424	-0.0318355	black
C1R|B4DPQ0	2.31709	0.103532	0.176414	0.13106	0.87014	-0.086844	-0.113587	-0.0267429	salmon
PBLD|P30039	2.27666	0.107624	0.113685	0.231958	0.999539	-0.0580304	-0.0571153	0.000915187	grey
NLGN2|Q8NFZ4	2.55419	0.0825335	0.143149	0.110376	0.873479	0.0205928	0.0264924	0.00589963	green
AIF1|Q5STX8	0.349573	0.705798	0.787468	0.715481	0.964199	0.0312525	0.0446511	0.0133987	black
CYP46A1|H0Y3G0	1.22253	0.298603	0.286417	0.513375	0.984322	0.0347056	0.0304524	-0.0042532	brown
TPGS1|Q6ZTW0	0.72728	0.486103	0.518553	0.992428	0.668614	0.0404134	0.00521579	-0.0351976	turquoise
STEAP2|Q8NFT2	2.62293	0.0772979	0.256313	0.0700477	0.57241	0.034423	0.0585137	0.0240907	green
DLG3|Q5JUW8	8.35466	0.000427268	0.106459	0.000249817	0.0267253	0.0278105	0.067022	0.0392116	green
SGSM1|Q2NKQ1-4	1.87016	0.159148	0.166127	0.916473	0.4414	0.0438894	0.0115392	-0.0323502	yellow
BNIP3|B4DHJ7	0.599171	0.551116	0.529419	0.916726	0.849099	-0.0430051	-0.01911	0.0238951	darkorange
KPNA4|O00629	0.203542	0.816154	0.946141	0.799596	0.910925	-0.00490008	-0.0118926	-0.00699257	lightcyan
TINAGL1|Q9GZM7	0.0171232	0.983025	0.98343	0.988684	1	-0.00505239	-0.00502929	2.31015e-05	purple
FLRT3|Q9NZU0	0.871036	0.422263	0.784203	0.808634	0.395174	-0.0187453	0.0200437	0.038789	grey
CPN2|P22792	2.24511	0.112468	0.659362	0.0980335	0.274454	-0.0780415	-0.223575	-0.145533	salmon
NFX1|Q12986	0.127983	0.88001	0.872419	0.940831	0.995838	0.0127781	0.0103167	-0.00246131	grey
ATP6V1G2|O95670	0.182645	0.833326	0.926718	0.820349	0.945018	-0.00747294	-0.0145516	-0.00707864	lightyellow
YJEFN3|A6XGL0-2	5.86223	0.00384835	0.0137637	0.00726659	0.717559	0.113971	0.14795	0.0339785	green
METTL14|Q9HCE5	0.54941	0.579759	0.988813	0.616266	0.620294	0.00627236	0.0488779	0.0426056	darkmagenta
AMBP|P02760	2.52038	0.0852401	0.130322	0.126735	0.923342	-0.151721	-0.184288	-0.0325663	salmon
SACS|Q9NZJ4	2.85092	0.062232	0.0488369	0.472417	0.65071	-0.0451655	-0.0267528	0.0184126	turquoise
RPLP0|P05388	0.870169	0.421851	0.619005	0.409699	0.845084	0.0129285	0.0213283	0.00839972	grey60
UBL3|O95164	2.52606	0.084779	0.165826	0.102041	0.81793	-0.0632537	-0.0862604	-0.0230067	red
TMED1|Q13445	0.566623	0.569286	0.818821	0.901135	0.555862	0.0162986	-0.0137747	-0.0300733	black
NAV1|A0A0A0MRJ3	1.61486	0.203774	0.983643	0.241432	0.241161	0.00258834	0.0292512	0.0266629	grey
LRRC14|Q15048	1.34214	0.265689	0.95619	0.436084	0.244449	-0.00426497	0.0222576	0.0265226	brown
UQCR11|O14957	0.993366	0.373749	0.346016	0.653187	0.950369	0.0381225	0.0290077	-0.0091148	blue
BBS5|Q8N3I7	2.11519	0.128255	0.227509	0.138986	0.845678	-0.0496882	-0.0667837	-0.0170954	grey
NAA15|Q9BXJ9	1.47947	0.232422	0.211389	0.502909	0.947671	0.0189717	0.0151323	-0.00383938	skyblue3
SUPT5H|O00267-2	1.00861	0.368199	0.617539	0.345701	0.775284	0.0192166	0.0345402	0.0153236	grey
C5|P01031	2.37336	0.0981012	0.124934	0.169259	0.977862	-0.118731	-0.132086	-0.0133554	salmon
HEXA|P06865	0.594354	0.553748	0.620573	0.60053	0.975995	0.0241268	0.0300927	0.00596589	brown
ASPSCR1|Q9BZE9	0.124397	0.883158	0.932788	0.992628	0.894271	0.0037478	-0.00147357	-0.00522137	white
NKRF|O15226	0.65535	0.521433	0.982616	0.544724	0.578339	-0.00342238	-0.0240711	-0.0206487	turquoise
TBC1D7|Q9P0N9	0.796362	0.453646	0.812235	0.806507	0.42894	0.00758003	-0.00929769	-0.0168777	grey
IGHV4-34|A0A0A0MS12	2.78004	0.0667427	0.99053	0.0989379	0.0836656	-0.012175	-0.22932	-0.217145	salmon
GALNS|P34059	5.73958	0.00429818	0.996363	0.011102	0.0058879	-0.00194619	-0.0849348	-0.0829887	plum1
GJA1|P17302	0.900439	0.409477	0.939484	0.406157	0.513024	-0.0155061	-0.0714533	-0.0559472	darkred
CDKN1B|P46527	2.75462	0.0681926	0.193616	0.0682059	0.655468	-0.0451004	-0.0700405	-0.0249401	pink
DBI|B8ZWD1	9.9311	0.000111367	0.00383028	0.000124291	0.212221	-0.115329	-0.180543	-0.0652137	tan
PLS1|Q14651	0.444187	0.642534	0.711081	0.999326	0.730937	-0.0221346	0.00118433	0.0233189	plum1
LSM2|Q9Y333	0.178565	0.83672	0.944735	0.821793	0.929847	0.00590873	0.0132547	0.00734595	paleturquoise
TBCA|O75347	0.14411	0.865961	0.966412	0.853866	0.930526	0.0054895	0.0142502	0.00876073	darkorange
HSP90B1|P14625	3.45256	0.0352686	0.339042	0.0265303	0.250298	0.0265827	0.0597088	0.0331261	grey
DCTN1|Q14203	2.97091	0.0555412	0.999076	0.0931388	0.0636543	-0.000343509	-0.0213237	-0.0209802	darkturquoise
SLC27A1|Q6PCB7	0.992182	0.374183	0.354042	0.880914	0.745951	0.0208526	0.00873651	-0.012116	white
OSTM1|Q86WC4	2.30675	0.106801	0.661625	0.469613	0.0882143	0.0193802	-0.0309143	-0.0502945	grey
YES1|J3QRU1	1.23852	0.293971	0.809856	0.268095	0.487402	-0.0116038	-0.0352247	-0.0236208	tan
NDUFS8|O00217	0.404709	0.668197	0.875443	0.919319	0.656394	-0.010833	0.0103875	0.0212205	blue
HZGJ|Q86YQ0	0.1728	0.841542	0.999854	0.865942	0.84847	-0.000307887	-0.0116887	-0.0113808	lightyellow
CNTNAP1|P78357	1.12416	0.328769	0.9925	0.376322	0.363245	-0.00254615	-0.0352181	-0.032672	red
SMC1A|Q14683	4.33068	0.0155634	0.519231	0.0123511	0.0772998	-0.0154774	-0.0495158	-0.0340384	magenta
HM13|Q8TCT9-2	1.07836	0.343856	0.365254	0.469819	0.998447	0.0243107	0.0253533	0.00104261	grey
SYNE1|E7ENN3	0.14526	0.864969	0.86048	0.986478	0.950669	0.0113025	0.00409987	-0.00720266	grey
ARL6IP4|F8WCT1	3.44966	0.0353646	0.101184	0.0413154	0.696987	-0.0689767	-0.0986915	-0.0297147	magenta
PGM2L1|Q6PCE3	3.21048	0.0442899	0.0836623	0.0669397	0.865611	0.0493944	0.0622884	0.012894	yellow
NELFCD|X6RLT1	0.967311	0.383855	0.361601	0.894218	0.771398	-0.0536839	-0.0222753	0.0314086	grey
FAM155A|B1AL88	0.280168	0.756608	0.880004	0.741932	0.932229	0.0234886	0.0425422	0.0190536	grey
GNL3|Q9BVP2	2.23831	0.112234	0.66554	0.426942	0.0932692	-0.0290403	0.0522441	0.0812843	turquoise
VTI1A|Q96AJ9-1	0.495265	0.610812	0.839137	0.91173	0.601536	0.0126739	-0.0110907	-0.0237646	violet
SYNRG|Q9UMZ2-7	2.00116	0.140254	0.435809	0.120686	0.543113	0.0144419	0.0280293	0.0135874	darkgreen
GNB4|Q9HAV0	0.626878	0.536226	0.74602	0.513694	0.848176	-0.0140395	-0.0255968	-0.0115573	lightyellow
RASIP1|A0A087WVG2	0.268	0.765478	0.960202	0.906437	0.745362	-0.00968978	0.0178488	0.0275386	turquoise
RBMS1|F6Y5H0	2.30587	0.108026	0.438858	0.642646	0.103435	-0.0525007	0.046851	0.0993516	darkmagenta
FAM213A|Q9BRX8	2.34156	0.101134	0.0822419	0.486498	0.75923	0.0462626	0.0296232	-0.0166394	green
STAT3|P40763	1.09584	0.338014	0.90219	0.326457	0.466423	-0.00751086	-0.0300786	-0.0225678	grey
RNF11|Q9Y3C5	0.0803132	0.922883	0.998916	0.929659	0.931462	0.000904562	0.00895209	0.00804753	yellow
FAM102A|Q5T9C2	1.17952	0.311887	0.737835	0.724649	0.286741	0.0212116	-0.0261431	-0.0473546	grey
RTKN|Q9BST9-2	0.778044	0.461908	0.458379	0.627304	0.996869	-0.0472343	-0.0439596	0.0032747	red
TMEM11|P17152	1.77395	0.174661	0.219057	0.249307	0.970549	0.0335479	0.0386706	0.00512269	blue
DHRS7|Q9Y394	0.352242	0.70393	0.964057	0.693347	0.785867	-0.00560675	-0.0214382	-0.0158314	red
IDH3A|H0YKD0	0.1521	0.859227	0.999908	0.882206	0.862331	0.0011916	0.0547939	0.0536023	royalblue
SAFB|Q15424	0.543495	0.582324	0.908451	0.557397	0.731596	-0.00785601	-0.0234555	-0.0155995	pink
UNC45A|Q9H3U1	0.155512	0.856172	0.876792	0.879711	0.996037	-0.00796157	-0.00948085	-0.00151929	magenta
MAP4|P27816	1.03325	0.35958	0.493704	0.979065	0.445268	0.0535383	-0.0112867	-0.064825	darkred
OVCA2|Q8WZ82	0.00761675	0.992413	0.993827	1	0.994961	-0.00344769	-2.53311e-05	0.00342236	brown
GTF2F2|P13984	0.779048	0.461553	0.580132	0.989734	0.553545	0.0375598	-0.00632912	-0.043889	grey
PYGB|P11216	3.57094	0.0315624	0.896902	0.0382244	0.0568777	-0.00750684	-0.0506248	-0.0431179	darkred
APOC4-APOC2|P02655	1.38478	0.254872	0.468346	0.917224	0.291561	0.114688	-0.0464806	-0.161168	salmon
TAGLN3|A0A087WWB6	3.28878	0.0411398	0.722867	0.0376209	0.108798	0.0125436	0.0490356	0.0364919	grey60
MMS19|Q96T76	3.23164	0.0434151	0.0498436	0.889748	0.226047	0.0244947	0.00572263	-0.0187721	grey
KLC4|Q9NSK0	0.163328	0.849526	0.853996	0.993809	0.927044	-0.00737592	-0.00176295	0.00561298	darkred
ALDH1A3|P47895	2.60233	0.0788304	0.0738438	0.240479	0.971026	-0.0886329	-0.0784589	0.010174	white
DNAL4|O96015	5.337	0.00641297	0.205461	0.00432205	0.113877	0.0564052	0.127372	0.0709666	green
AKAP12|Q02952	3.17091	0.0459741	0.900372	0.0535388	0.0792007	-0.00932851	-0.0605322	-0.0512036	midnightblue
RPL12|P30050	2.45599	0.0906467	0.314474	0.0789112	0.536711	0.0186621	0.0336518	0.0149898	grey60
BNIP3L|A0A087WVL5	1.66694	0.193735	0.998782	0.277342	0.198485	-0.00282926	0.111635	0.114464	steelblue
CPNE8|Q86YQ8	1.17328	0.313335	0.411805	0.352302	0.931417	0.0326748	0.042782	0.0101073	yellow
PPP2R5C|Q13362-4	6.64578	0.00190939	0.0668292	0.00131749	0.138301	0.0371252	0.071851	0.0347257	yellow
ANK2|D6R9U4	0.895805	0.411772	0.812094	0.380291	0.636947	0.0371318	0.0957105	0.0585787	grey
IGHV3-30|A0A0B4J2B7	0.899233	0.410246	0.688486	0.379523	0.756527	-0.085975	-0.16523	-0.0792554	salmon
NXF1|Q9UBU9	3.53835	0.0325414	0.0761568	0.0451214	0.789892	-0.0504182	-0.0669336	-0.0165154	turquoise
FHL2|Q14192	0.673613	0.512032	0.631497	0.989723	0.588805	-0.0286183	0.00515939	0.0337777	grey
RASGRP1|H0YKM0	1.78055	0.176428	0.244911	0.263924	0.908778	-0.0596112	-0.0796367	-0.0200255	grey
KIFAP3|Q92845	1.8061	0.169312	0.268624	0.196119	0.876342	0.017002	0.0228772	0.00587526	darkorange
PPP3CA|Q08209-2	0.40852	0.665675	0.692145	0.994947	0.798423	-0.0118065	-0.00166697	0.0101396	grey
PTPLAD1|Q9P035	3.33958	0.0392193	0.13675	0.0396181	0.603001	-0.0356255	-0.0551763	-0.0195508	lightcyan
GUCY1A2|P33402	3.49839	0.0337839	0.798711	0.0343486	0.0771171	0.00766608	0.0365523	0.0288862	green
PRRT1|Q99946	7.67471	0.000771278	0.0828796	0.000467873	0.0559131	0.0635037	0.138799	0.0752948	green
GIT2|Q14161-10	2.54025	0.0846166	0.999927	0.136701	0.0870071	-0.000506155	0.106602	0.107108	grey
C6|P13671	5.10809	0.00762219	0.0951642	0.00598885	0.273255	-0.159051	-0.287982	-0.128931	salmon
SNX18|Q96RF0-2	0.315566	0.730059	0.71083	0.876276	0.982317	-0.0187456	-0.0140456	0.00470003	red
MTAP|Q13126	3.52346	0.0329986	0.154246	0.0298956	0.493511	-0.0396447	-0.0662225	-0.0265778	tan
SLC30A3|Q99726	7.89401	0.000637043	0.0217558	0.000509424	0.170481	0.0768803	0.133568	0.0566877	yellow
ATP1B2|P14415	2.76866	0.0672881	0.525164	0.0535915	0.254529	0.0244604	0.0638315	0.0393711	blue
ATP5L|O75964	0.755649	0.472219	0.511041	0.992384	0.654521	0.0229538	0.00294159	-0.0200122	blue
GLRX2|Q9NS18	0.209274	0.811508	0.860517	0.822204	0.982413	0.0171345	0.0236006	0.00646609	plum1
WNT2B|Q5TEH8	0.646719	0.526657	0.884754	0.817137	0.49971	-0.0634929	0.100738	0.164231	purple
PCIF1|Q9H4Z3	2.11029	0.128638	0.106896	0.59609	0.748621	-0.071517	-0.042354	0.029163	turquoise
SCN1B|Q07699	3.65844	0.0290802	0.832896	0.031581	0.0622325	-0.0170146	-0.0911324	-0.0741178	white
ZMYND11|Q15326	3.60006	0.031326	0.0634014	0.99954	0.107797	-0.0712403	-0.00111589	0.0701244	magenta
AMT|P48728	4.85283	0.00962537	0.0140657	0.0334888	0.981558	-0.0470654	-0.0503903	-0.00332492	grey
NUP88|Q99567	4.62345	0.0118812	0.0182911	0.0356677	0.968175	-0.0404212	-0.0443136	-0.00389241	turquoise
ANKHD1|Q8IWZ3	0.285743	0.752033	0.932676	0.731342	0.869141	0.0107091	0.0274125	0.0167034	grey
COX7B|P24311	0.0505769	0.950704	0.946941	0.977602	0.997763	-0.0154222	-0.0119883	0.00343386	blue
CLEC3B|E9PHK0	0.847209	0.431491	0.88188	0.40758	0.594954	0.0250981	0.081308	0.0562099	grey
EPPK1|A0A087X1U6	1.35856	0.261468	0.35955	0.996986	0.382325	-0.039834	0.00259251	0.0424265	black
SPARCL1|Q14515	0.535887	0.586727	0.719242	0.585866	0.923699	0.0167849	0.0258226	0.00903773	grey
ATP11A|H0Y547	0.749833	0.474935	0.624246	0.47725	0.901625	-0.0176906	-0.0267828	-0.00909219	black
PYCR2|Q96C36	0.135321	0.873586	0.866007	0.981869	0.961964	0.0185802	0.00798586	-0.0105943	grey
ARPP21|Q9UBL0-2	1.76497	0.177482	0.393515	0.164305	0.663814	0.0577316	0.0997802	0.0420486	darkolivegreen
RLBP1|P12271	0.0277631	0.972626	0.999917	0.979236	0.972418	0.000522933	-0.0100515	-0.0105745	darkred
XPR1|Q9UBH6	1.20581	0.304087	0.981853	0.338054	0.340335	-0.00531231	-0.0516573	-0.0463449	grey
XRN1|Q8IZH2	0.382531	0.683635	0.658209	0.893527	0.934638	-0.0376903	-0.0220869	0.0156034	grey
EIF2A|Q9BY44	1.31072	0.273961	0.340464	0.338312	0.960979	-0.0245171	-0.0296605	-0.00514341	brown
WDR77|Q9BQA1	1.34086	0.266021	0.876883	0.254172	0.397739	-0.00450654	-0.0176955	-0.0131889	saddlebrown
CARM1|Q86X55	1.41926	0.246452	0.237908	0.450123	0.98688	0.0327986	0.0293739	-0.00342474	yellowgreen
PSMB5|P28074	4.86902	0.0094837	0.00661205	0.309191	0.443117	-0.0384814	-0.0219026	0.0165788	greenyellow
ADCY9|O60503	2.53067	0.0844065	0.190293	0.0920674	0.750449	-0.0257423	-0.0374047	-0.0116624	red
ASAP1|Q9ULH1	10.0373	0.000101848	0.00958508	7.59059e-05	0.0929269	0.0517395	0.0918142	0.0400747	green
KLC1|Q07866-7	3.05662	0.0512145	0.169599	0.0501945	0.606444	0.0245103	0.0386928	0.0141825	steelblue
GAP43|P17677	0.267377	0.765899	0.852562	0.762888	0.957599	0.014564	0.0228994	0.00833545	yellow
PDGFRB|P09619	0.0736755	0.929021	0.923881	0.966848	0.997024	-0.0102588	-0.00807239	0.00218642	purple
HLA-B|P01889	0.537562	0.585975	0.568296	0.922287	0.856706	0.0865712	0.038829	-0.0477423	grey
TRNT1|Q96Q11	2.13234	0.123617	0.323303	0.114535	0.644593	0.0259514	0.043657	0.0177056	darkorange
ACVR1|Q04771	3.41119	0.0374765	0.0771212	0.0520989	0.819196	-0.0738319	-0.0956293	-0.0217974	salmon
KRT77|Q7Z794	0.106936	0.898738	0.907045	0.914458	0.99832	-0.105715	-0.119581	-0.0138667	grey
PCBP2|Q15366-3	0.201241	0.818027	0.80794	0.973987	0.942894	0.015263	0.00646412	-0.00879892	grey
C10orf35|Q96D05	3.95111	0.0221312	0.541255	0.0177068	0.098168	0.0190443	0.0601994	0.0411551	green
DVL2|O14641	0.460819	0.632431	0.685455	0.997161	0.735093	0.0318468	0.00311487	-0.0287319	grey
MT1X|P80297	0.234889	0.791121	0.934543	0.947517	0.780795	0.0292123	-0.0316427	-0.060855	midnightblue
AAK1|Q2M2I8	4.17344	0.0180021	0.037919	0.0330643	0.858812	0.0317257	0.0390943	0.00736853	grey60
RBBP7|Q16576	0.163023	0.849864	0.991394	0.851971	0.880672	0.0094633	0.0488295	0.0393662	grey
DPP8|Q6V1X1	1.11531	0.331741	0.69603	0.298753	0.631538	0.0191049	0.0432543	0.0241495	brown
MOAP1|Q96BY2	0.744537	0.477422	0.700157	0.92825	0.493641	-0.0258869	0.0142438	0.0401307	grey
KIAA0907|Q7Z7F0	0.334581	0.716576	0.900731	0.693086	0.859724	-0.0149592	-0.0355128	-0.0205536	magenta
CCK|P06307	3.17001	0.0462132	0.401457	0.035412	0.268287	-0.028548	-0.0667712	-0.0382231	darkturquoise
UQCC2|V5IRT4	1.5411	0.218904	0.189913	0.610516	0.844088	0.0305557	0.0199338	-0.010622	grey
ACTN2|P35609-2	8.96275	0.000253334	0.0776104	0.000144278	0.0246687	0.0663733	0.154808	0.0884345	yellow
TBC1D20|Q96BZ9	0.398354	0.672518	0.883087	0.646271	0.843923	0.0181822	0.0412133	0.0230312	midnightblue
SLC7A10|Q9NS82	0.836175	0.436343	0.42083	0.654742	0.985329	-0.056017	-0.0477928	0.00822418	grey
RAB3C|Q96E17	1.40054	0.250988	0.357543	0.28224	0.905267	0.0371824	0.0498163	0.0126339	yellow
MRPL53|Q96EL3	3.97695	0.0217204	0.0891169	0.0227745	0.590124	0.0701714	0.105324	0.0351528	brown
MCAM|P43121	0.00568096	0.994335	0.99453	0.999793	0.997342	0.00331834	0.000777706	-0.00254064	red
TRPM2|O94759	0.792076	0.456297	0.952071	0.444791	0.561526	0.0349907	0.174961	0.13997	grey
SCG2|P13521	2.44882	0.0912698	0.595511	0.0750248	0.279172	-0.0226652	-0.0619422	-0.0392771	orangered4
PCDH9|B7ZM79	4.15193	0.0183647	0.0423792	0.0308081	0.822353	0.0269894	0.0342264	0.00723696	green
FKBP1B|P68106	0.783218	0.459861	0.891449	0.436381	0.621088	0.010718	0.0346515	0.0239335	grey
EARS2|Q5JPH6	0.670304	0.513708	0.481778	0.846768	0.895041	0.0325317	0.018657	-0.0138747	brown
HMGB1|Q5T7C4	0.0186011	0.981574	0.992703	0.997082	0.981357	0.00337183	-0.00256898	-0.00594081	pink
MTA1|E7ESY4	0.31065	0.733636	0.73017	0.977608	0.887257	0.0107467	0.00347182	-0.00727486	pink
TMEM163|Q8TC26	1.4842	0.231355	0.97731	0.263127	0.277708	0.00370917	0.03442	0.0307108	orangered4
RHOQ|A0A0C4DH03	1.46424	0.235892	0.213196	0.518265	0.939877	-0.0580131	-0.045367	0.0126462	grey
CTU2|H3BSW6	0.106532	0.899046	0.994549	0.900995	0.920088	-0.00275617	-0.014337	-0.0115808	turquoise
VPS51|Q9UID3	3.99653	0.0212155	0.0434924	0.0378497	0.862922	0.024866	0.0306779	0.00581188	darkorange
ALG1|Q9BT22	2.25325	0.110067	0.367181	0.766381	0.117533	0.0295966	-0.0183078	-0.0479045	turquoise
PPP3R1|D3YTA9	0.038471	0.962273	0.998299	0.977346	0.959372	-0.00164586	0.00728336	0.00892922	skyblue
SNRK|Q9NRH2	0.13815	0.871124	0.862655	0.937084	0.995086	-0.0083449	-0.00667187	0.00167304	royalblue
MYO18A|Q92614	0.691768	0.502936	0.829353	0.83487	0.480004	0.00585404	-0.00693457	-0.0127886	red
PRKAA1|Q13131	8.4006	0.00041065	0.107519	0.000239884	0.0255978	-0.0241993	-0.0586095	-0.0344102	magenta
HINT3|Q9NQE9	1.52532	0.222289	0.999798	0.302111	0.230496	0.000494325	-0.0463165	-0.0468108	grey
RFTN2|Q52LD8	0.675946	0.510854	0.495015	0.927715	0.805464	-0.0230121	-0.00902925	0.0139828	tan
LMAN1|P49257	0.735869	0.48152	0.550837	0.999933	0.617567	0.0139274	0.000176956	-0.0137504	tan
SYNGR2|O43760	0.00495291	0.99506	0.997069	0.994919	0.999193	-0.00293136	-0.00457482	-0.00164346	tan
HBD|P02042	3.80589	0.025338	0.0186146	0.309328	0.643799	-0.233552	-0.150146	0.0834058	purple
CCT7|Q99832	0.367881	0.69308	0.741451	0.730877	0.986372	-0.00857016	-0.0105835	-0.00201338	saddlebrown
TMEM167A|Q8TBQ9	0.157961	0.854083	0.858758	0.898296	0.999982	0.0146848	0.0148614	0.000176643	grey
DHPS|A0A087WZK0	0.163948	0.849111	0.863437	0.883354	0.996937	-0.022125	-0.0257974	-0.00367246	grey
HNRNPA3|P51991	3.26147	0.042212	0.0436473	0.825155	0.26552	-0.0488235	-0.014312	0.0345115	darkmagenta
KIF5A|Q12840	4.1981	0.0175953	0.305689	0.0125997	0.163064	0.0345613	0.0817411	0.0471798	brown
SCARB1|B7ZKQ9	4.73743	0.0126397	0.229218	0.00912671	0.186168	0.157659	0.347644	0.189986	grey
ATP5S|Q99766	0.207211	0.813176	0.817787	0.870812	1	0.0185501	0.018547	-3.1097e-06	blue
SEPT10|Q9P0V9	1.36857	0.258929	0.660873	0.227701	0.562898	-0.0206624	-0.0474386	-0.0267762	tan
MAD1L1|Q9Y6D9	0.529478	0.590462	0.654127	0.999998	0.702163	-0.0190808	4.99615e-05	0.0191308	grey
NDUFS1|P28331	0.519751	0.596176	0.999509	0.649156	0.611729	0.000581958	0.020879	0.0202971	blue
IFIT1|P09914	1.56408	0.214071	0.999557	0.281775	0.22875	-0.00161645	-0.105078	-0.103461	grey
RILPL1|Q5EBL4	0.399192	0.671866	0.822999	0.655222	0.906501	-0.0105068	-0.0186985	-0.00819171	tan
MYO9B|M0R0P8	3.45451	0.0352041	0.202749	0.0291845	0.41014	-0.0522547	-0.0949754	-0.0427207	magenta
PPP3CB|P16298	7.86408	0.00065386	0.0497977	0.000417778	0.0817499	0.0376761	0.0753873	0.0377112	yellow
ASB1|Q9Y576	0.616533	0.542004	0.780002	0.515333	0.817858	-0.0201563	-0.0406498	-0.0204935	royalblue
GATSL3|B7WPJ3	0.383647	0.682684	0.715989	0.752852	0.994912	0.0319191	0.0365175	0.00459841	grey
BCL2L13|Q9BXK5	2.81729	0.0642506	0.131153	0.986199	0.131422	0.0398216	-0.00392044	-0.043742	yellow
SARM1|Q6SZW1	1.45729	0.237493	0.228709	0.442235	0.985881	-0.0261844	-0.0233863	0.00279814	grey
C10orf32|Q96B45	1.49969	0.227897	0.95779	0.246876	0.290397	-0.00561787	-0.0389398	-0.0333219	lightcyan
C19orf12|K7EPS8	3.21661	0.0440347	0.125379	0.048764	0.685235	0.090212	0.132045	0.041833	yellow
MBD1|Q9UIS9	0.30578	0.737439	0.921106	0.915	0.718519	-0.0134058	0.0162486	0.0296543	grey
EIF4G3|O43432	1.80785	0.169026	0.258514	0.201747	0.893686	0.0187561	0.0246494	0.00589328	orange
YARS2|Q9Y2Z4	2.23726	0.111769	0.309906	0.102722	0.624683	0.0215302	0.0364568	0.0149266	blue
MYRIP|Q8NFW9	1.61246	0.204249	0.933435	0.384887	0.182857	0.0079773	-0.0360345	-0.0440118	violet
COPS2|P61201	0.396644	0.673568	0.653334	0.838149	0.982307	0.0096582	0.0074904	-0.0021678	greenyellow
RUVBL2|Q9Y230	0.132052	0.87644	0.974695	0.86626	0.929479	-0.00257953	-0.00736977	-0.00479023	grey
IGHMBP2|P38935	1.9184	0.151905	0.359794	0.141887	0.67607	0.0343543	0.0576217	0.0232674	grey
PPP1R12A|O14974	4.93892	0.00889587	0.674967	0.00860019	0.0321364	0.0135716	0.0585615	0.0449899	green
DUSP15|Q9H1R2-3	0.636488	0.532463	0.541294	0.980394	0.785535	-0.0654991	-0.0157008	0.0497983	magenta
PLCD4|Q9BRC7	1.57838	0.213667	0.399446	0.213349	0.76718	-0.0593146	-0.095255	-0.0359405	white
COX7A2|P14406	0.423977	0.655544	0.828138	0.949833	0.661424	-0.0172845	0.010882	0.0281664	blue
TRPV2|Q9Y5S1	2.74643	0.0687251	0.117768	0.0984673	0.886737	0.108088	0.135878	0.0277895	grey
ZNF512|Q96ME7	1.84534	0.163011	0.169828	0.305304	0.999563	-0.0443512	-0.0435945	0.000756735	turquoise
MTX3|Q5HYI7	0.0329771	0.967571	0.965923	0.982909	0.999358	0.00545096	0.00463555	-0.000815409	blue
EHD4|Q9H223	0.931292	0.397244	0.867435	0.372574	0.56858	0.0104285	0.0333292	0.0229007	purple
AGPAT4|Q9NRZ5	0.775961	0.462858	0.568628	0.490231	0.941866	-0.0197344	-0.0267752	-0.00704074	darkturquoise
TANC2|J3KTM5	3.29512	0.041533	0.889619	0.130688	0.0341221	-0.014976	0.07888	0.093856	grey
NINJ1|Q92982	2.3384	0.10245	0.65523	0.0874895	0.252316	-0.0296762	-0.0889233	-0.0592471	turquoise
JAM2|P57087	0.0549897	0.946522	0.946155	0.966847	0.999842	-0.00912485	-0.00858887	0.000535989	grey
KCNQ5|F8WEA4	3.34329	0.0390827	0.0332283	0.200487	0.908278	0.0604284	0.049502	-0.0109264	grey
FCGRT|P55899	0.548118	0.580066	0.559167	0.937345	0.858963	-0.076359	-0.0314188	0.0449402	purple
ERLEC1|Q96DZ1	2.02663	0.136853	0.229727	0.161357	0.861867	0.0281008	0.0378337	0.00973284	brown
AMFR|Q9UKV5	0.770712	0.466174	0.480927	0.980256	0.694109	0.0404468	0.00814242	-0.0323044	grey
APPL1|Q9UKG1	2.34555	0.100748	0.958976	0.121772	0.136982	-0.0024347	-0.0211051	-0.0186704	red
NEURL4|Q96JN8	2.56607	0.0816037	0.297332	0.0708063	0.524336	-0.0337155	-0.0606487	-0.0269332	turquoise
CD200|U3KQG5	0.4466	0.640998	0.802349	0.959584	0.656448	0.0368075	-0.0191935	-0.0560011	orangered4
NCAM1|A0A087WX77	0.356584	0.7009	0.727154	0.996313	0.818602	0.0135143	0.00175156	-0.0117627	yellow
PALM|O75781-2	2.80068	0.0661336	0.0826474	0.117268	0.982909	0.205116	0.222353	0.0172368	green
POTEF|A5A3E0	2.41474	0.0951615	0.202531	0.973299	0.151102	0.0592547	-0.00896599	-0.0682207	grey
BMPR2|Q13873	0.906328	0.407112	0.60787	0.39466	0.838145	0.0154887	0.025605	0.0101163	yellow
C1orf123|Q9NWV4	2.53771	0.0838412	0.659171	0.0709483	0.228246	-0.0202197	-0.0623507	-0.042131	grey
TPM2|P07951-3	0.539599	0.584575	0.987389	0.604834	0.632968	0.025747	0.196113	0.170366	purple
STAU2|Q9NUL3	0.932981	0.396585	0.973753	0.41655	0.4609	0.0041345	0.0287774	0.0246429	darkmagenta
VWA5A|O00534	0.0310106	0.969474	0.97247	0.999653	0.982829	-0.00379232	-0.000509664	0.00328266	black
GNAL|P38405	3.99744	0.0213115	0.239535	0.0157351	0.253559	0.118343	0.244264	0.125922	lightgreen
SQRDL|Q9Y6N5	1.03846	0.357574	0.483868	0.378459	0.908579	0.0461139	0.0644548	0.0183409	purple
PITPNM2|Q9BZ72-2	2.87917	0.0605865	0.331834	0.63127	0.0598346	-0.0184905	0.0143417	0.0328323	yellow
CCDC85C|A6NKD9	1.11386	0.333805	0.314685	0.828338	0.704788	0.0546618	0.0248043	-0.0298575	grey
DLGAP3|O95886	3.76278	0.0263784	0.0453116	0.052135	0.919501	0.0579242	0.0682045	0.0102803	green
ADAP1|O75689	0.0893651	0.91458	0.981894	0.970649	0.907089	0.00336423	-0.00518184	-0.00854607	darkturquoise
EIF3I|Q13347	0.199089	0.819783	0.971517	0.80856	0.883679	0.00329879	0.0108035	0.00750466	paleturquoise
MT1L|Q93083	1.38035	0.257342	0.324512	0.312024	0.962692	-0.122904	-0.146655	-0.0237509	midnightblue
HBD|E9PEW8	0.998738	0.372218	0.895081	0.357456	0.514573	-0.0260676	-0.095406	-0.0693383	tan
SUPT6H|Q7KZ85	0.972091	0.381638	0.409834	0.980886	0.604395	-0.0346837	-0.00611803	0.0285657	turquoise
THNSL1|Q8IYQ7	0.695814	0.500931	0.553257	0.56971	0.984866	0.0150313	0.0176727	0.00264142	blue
FAT1|Q14517	1.05089	0.35577	0.415438	0.42461	0.96206	0.129385	0.159503	0.0301184	grey
TUBAL3|A6NHL2	0.944597	0.392084	0.387213	0.572157	0.995285	-0.0335639	-0.0309769	0.00258708	grey
FOXK2|A0A087WXM0	0.812324	0.448213	0.567615	0.4525	0.906205	-0.0569399	-0.0816363	-0.0246964	grey
IGHG3|A0A087WXL8	0.879445	0.418019	0.458255	0.510637	0.990858	-0.126613	-0.141633	-0.0150192	salmon
ITGB8|P26012	1.02629	0.361866	0.555351	0.35378	0.834448	-0.0253702	-0.0407955	-0.0154252	midnightblue
RBFOX1|J3KNW3	1.83596	0.164495	0.925701	0.173781	0.234567	0.00770079	0.0447126	0.0370118	lightgreen
COX17|Q14061	0.256069	0.774566	0.811394	0.999967	0.845405	-0.0289673	-0.000437684	0.0285297	grey
PPP1R21|Q6ZMI0	4.24746	0.016809	0.343174	0.0120827	0.138104	0.0207304	0.0519125	0.0311821	yellow
ALOX5AP|A0A087WW23	0.526026	0.593057	0.768552	0.980523	0.611433	-0.0422865	0.0129127	0.0551993	grey
PPCS|Q9HAB8	0.387482	0.679722	0.670658	0.96436	0.873872	0.0116146	0.00421225	-0.00740235	yellow
PON1|P27169	3.64554	0.0296723	0.0255942	0.165109	0.924087	-0.23737	-0.199711	0.0376587	salmon
NME7|Q9Y5B8	2.62978	0.0767948	0.707864	0.328352	0.0610798	-0.019376	0.0421731	0.0615491	grey
DOCK5|Q9H7D0	6.12802	0.00303091	0.0121645	0.00560321	0.684011	-0.113041	-0.148567	-0.0355255	red
POLR2J|P52435	1.18025	0.314117	0.472178	0.314598	0.861289	0.0331662	0.048774	0.0156078	grey
RPRD1A|Q96P16	6.97047	0.00143198	0.00174238	0.0141585	0.996363	-0.0589913	-0.0575003	0.00149095	turquoise
HAGH|Q16775	2.19565	0.116322	0.556761	0.562744	0.101797	0.0143205	-0.0171137	-0.0314342	lightyellow
SPR|P35270	2.98353	0.0548815	0.961465	0.0729869	0.0775766	-0.006351	-0.0635842	-0.0572332	midnightblue
COPS6|E7EM64	0.434897	0.648481	0.799848	0.965264	0.667868	0.00761245	-0.00364871	-0.0112612	greenyellow
ABCF1|Q8NE71	0.947453	0.390986	0.479861	0.43569	0.951765	-0.0155749	-0.0199963	-0.00442138	turquoise
COL6A6|A6NMZ7	0.874587	0.420138	0.995355	0.528573	0.416963	0.0161105	-0.225198	-0.241308	purple
CAPS|K7EL21	2.28227	0.107045	0.196212	0.126608	0.834648	-0.11941	-0.162715	-0.0433048	black
TUSC2|O75896	2.72226	0.0703233	0.212686	0.0676219	0.623314	0.0452448	0.0725295	0.0272848	yellow
GGACT|Q9BVM4	1.2371	0.295926	0.301194	0.936878	0.59992	-0.0503626	-0.0142125	0.03615	grey
GPATCH2|Q9NW75	2.75936	0.0700376	0.0634734	0.209656	0.978142	-0.0861598	-0.0781648	0.00799506	grey
TBC1D13|Q9NVG8	3.28204	0.0414018	0.591253	0.0338906	0.147009	0.014487	0.0451771	0.0306901	green
FKBP15|A0A0A0MT60	0.709328	0.494295	0.472839	0.907088	0.818267	0.0118001	0.00511357	-0.00668654	grey
CREB1|P16220	0.148956	0.861802	0.906084	0.863745	0.982751	-0.0123158	-0.0178934	-0.00557764	cyan
NGB|Q9NPG2	0.100488	0.904502	0.921509	0.999948	0.934605	0.0105652	-0.000324032	-0.0108893	salmon
POLR2C|P19387	2.47404	0.0890971	0.230479	0.0884346	0.679128	-0.0359881	-0.056153	-0.0201649	darkgrey
CPD|O75976	5.89614	0.00373267	0.0114541	0.00813993	0.777011	0.048597	0.0609459	0.012349	brown
SUMO1|P63165	1.95559	0.146552	0.194053	0.209722	0.957643	0.0475754	0.0559815	0.00840601	orange
USP39|Q53GS9	0.78837	0.457232	0.428441	0.862903	0.83823	-0.0162637	-0.00814431	0.00811943	turquoise
UBXN2B|Q14CS0	0.495101	0.610912	0.604534	0.961432	0.831592	-0.0181227	-0.00609195	0.0120307	grey
MRPS24|Q96EL2	1.60663	0.209668	0.512028	0.824564	0.207053	-0.0923189	0.05641	0.148729	grey
CLCN4|P51793	2.0452	0.134429	0.470568	0.702894	0.13018	0.0279971	-0.0230332	-0.0510303	grey
DNAJA4|Q8WW22	0.898279	0.410347	0.637104	0.390769	0.811432	0.0171672	0.0299914	0.0128242	darkturquoise
TMCC3|G3V207	2.50993	0.0872124	0.104231	0.179395	0.988472	-0.108802	-0.117566	-0.00876431	red
DNAJC2|Q99543	0.426707	0.654229	0.764303	0.995631	0.696275	-0.0233666	0.00334989	0.0267165	grey
ECE1|P42892	1.74358	0.179871	0.219643	0.261852	0.977682	-0.0724252	-0.082043	-0.00961788	grey
IGHG1|A0A087X1C7	0.175318	0.839508	0.827496	0.926134	0.992101	0.117624	0.0911605	-0.0264635	grey
MTFP1|Q9UDX5	0.480478	0.619828	0.671477	0.999633	0.736041	-0.0327042	-0.0011944	0.0315098	blue
ATP6V0C|P27449	1.36797	0.259081	0.748527	0.230425	0.487243	0.022749	0.0622518	0.0395029	yellow
SURF4|O15260	0.917323	0.402736	0.497079	0.442605	0.947657	0.022194	0.0289297	0.0067357	grey
NCBP2|P52298	0.784978	0.458763	0.663718	0.941993	0.486796	-0.0163926	0.007532	0.0239246	grey
ADH1B|P00325	0.140739	0.868878	0.892595	0.885782	0.994303	-0.0460154	-0.0573474	-0.011332	black
VPS33A|Q96AX1	0.130245	0.878021	0.990965	0.876596	0.907377	-0.00118386	-0.00544411	-0.00426025	greenyellow
SCRN2|J3QL71	0.546469	0.580613	0.70697	0.583415	0.92901	0.0253977	0.0382369	0.0128391	grey
RIC8B|Q9NVN3-1	3.55203	0.0323749	0.03902	0.0924413	0.996556	-0.0731139	-0.0756974	-0.00258344	turquoise
RERE|Q9P2R6	0.714098	0.492163	0.535985	0.562248	0.988427	-0.0378286	-0.0433215	-0.00549294	grey
KIAA1033|Q2M389	5.55098	0.00509697	0.419507	0.00383413	0.0403056	-0.0143549	-0.0451521	-0.0307971	red
GPC4|O75487	1.63916	0.199025	0.996142	0.253738	0.221282	-0.00203878	-0.046744	-0.0447052	black
COG8|Q96MW5	0.850587	0.430059	0.495472	0.493001	0.974336	0.0202812	0.0245508	0.00426961	grey
ATP6V1G1|O75348	1.44945	0.239312	0.239172	0.413766	0.996214	-0.0589704	-0.0556647	0.00330572	grey
GPR123|Q86SQ6-1	1.86068	0.160612	0.423236	0.142928	0.612891	0.0265286	0.0484747	0.0219462	darkgreen
MMP24|Q9Y5R2	1.7774	0.174833	0.28751	0.198698	0.8372	-0.162639	-0.232085	-0.0694456	grey
PSMC3|P17980	5.02111	0.00825207	0.00672973	0.52292	0.235559	-0.0288631	-0.0121899	0.0166732	skyblue
GNAZ|P19086	1.00227	0.370496	0.736169	0.79642	0.351919	0.0108128	-0.0112376	-0.0220504	sienna3
CISD1|Q9NZ45	0.510549	0.601634	0.750985	0.970811	0.634275	0.0149389	-0.00578553	-0.0207244	blue
CDC23|Q9UJX2	1.53396	0.220429	0.287043	0.999331	0.375189	0.0350605	0.000971391	-0.0340891	turquoise
RAD23A|P54725-3	0.328866	0.720471	0.983234	0.723163	0.773341	-0.00350246	-0.0185347	-0.0150322	lightcyan
SYN1|P17600-2	1.01676	0.365265	0.598386	0.917486	0.389933	-0.0345748	0.0170299	0.0516047	green
PSMD8|R4GMR5	0.146765	0.863672	0.984082	0.857608	0.905477	0.00202634	0.00756926	0.00554292	darkturquoise
TSSC1|A8MUM1	2.55355	0.0825841	0.479221	0.0660556	0.332232	0.0160592	0.0377129	0.0216537	skyblue
ATP1A3|P13637-3	0.0558288	0.945729	0.942892	0.993487	0.982729	-0.00621486	-0.00249808	0.00371678	blue
PLEKHA2|A8K727	1.86193	0.160418	0.172502	0.287857	0.999786	0.0253384	0.0256419	0.000303511	greenyellow
SMPD4|B1PBA3	3.20948	0.0456286	0.120137	0.0554826	0.679515	-0.0543103	-0.0809054	-0.0265951	grey
PTPRJ|A0A087WVC6	0.268636	0.764977	0.792358	0.807373	0.99482	0.0112732	0.0131359	0.00186268	grey
HMGCL|P35914	0.155482	0.856197	0.997638	0.898814	0.85041	0.00100364	-0.00813642	-0.00914005	grey
PHYHD1|Q5SRE7	2.2351	0.112001	0.229129	0.121098	0.77816	-0.0727821	-0.105519	-0.0327373	black
PTER|Q96BW5	6.08128	0.00379286	0.406359	0.00265865	0.0225332	-0.0786986	-0.286958	-0.20826	black
HIST2H2AB|Q8IUE6	0.104348	0.901011	0.911074	0.920121	0.998678	-0.0265383	-0.0299122	-0.00337385	pink
VAPB|O95292	0.55566	0.575355	0.829287	0.545173	0.806708	0.00743163	0.0161823	0.00875065	lightgreen
TKT|A0A0B4J1R6	1.37859	0.257319	0.412088	0.265549	0.816603	0.0754306	0.116114	0.0406834	grey
DDX21|Q9NR30	1.89293	0.155884	0.136783	0.729013	0.615371	-0.033056	-0.0154951	0.0175609	turquoise
NDUFS4|O43181	0.0611652	0.940701	0.947771	0.999626	0.964711	0.00769515	0.000774857	-0.00692029	blue
EFR3B|Q9Y2G0	11.0937	4.22099e-05	0.0100113	2.69716e-05	0.0461725	0.040736	0.0769743	0.0362383	green
CSRP2|F8VW96	0.00771236	0.992318	0.991787	0.996329	0.999742	-0.00592787	-0.0047748	0.00115308	purple
CLDN10|P78369	3.46315	0.0349198	0.152494	0.0322753	0.516591	-0.0524531	-0.0863445	-0.0338914	black
KIAA1462|Q9P266	1.22587	0.29763	0.78848	0.269149	0.510172	0.0153136	0.0437176	0.028404	lightgreen
N6AMT1|B2RA97	0.181349	0.8345	0.867151	0.999972	0.882275	0.0204555	0.000339131	-0.0201164	grey
MAP3K4|F5H538	1.70164	0.187571	0.976095	0.327795	0.176551	0.00574354	-0.0466164	-0.05236	turquoise
DDX3X|O00571	0.128491	0.879558	0.904756	0.999887	0.914172	0.00498141	-0.000202018	-0.00518342	steelblue
WDR48|Q8TAF3	0.393772	0.675491	0.998294	0.746633	0.672115	0.000485509	-0.00767506	-0.00816056	violet
STAT2|P52630-4	0.842065	0.433681	0.420965	0.630468	0.989342	0.0323544	0.0284197	-0.0039347	grey
LRP1B|Q9NZR2	0.254046	0.776127	0.905397	0.960532	0.773748	-0.00641163	0.00492088	0.0113325	grey
CDYL2|Q8N8U2	3.00285	0.0570361	0.0994632	0.984544	0.133563	-0.084568	0.00840001	0.092968	turquoise
PAK4|O96013	3.77567	0.0263598	0.0353557	0.930935	0.15447	-0.0748459	-0.0131423	0.0617037	turquoise
RPSA|P08865	1.79244	0.171564	0.502968	0.147856	0.547826	0.019559	0.0396629	0.0201039	grey60
SAMD4B|M0QZ22	0.279211	0.756935	0.735971	0.924473	0.961915	0.0122172	0.00744717	-0.00477006	turquoise
PNKD|Q8N490	0.0813821	0.921899	0.914302	0.977835	0.988368	-0.00727933	-0.00438975	0.00288958	darkmagenta
SCLY|Q96I15	1.45683	0.237599	0.214121	0.525965	0.935828	-0.0390639	-0.0302441	0.0088198	turquoise
DPYSL4|O14531	3.15745	0.046562	0.0869734	0.0699524	0.868048	0.0438684	0.0553002	0.0114318	green
NAPRT|Q6XQN6	0.974983	0.380555	0.404975	0.977238	0.611401	0.0590515	0.0113018	-0.0477497	grey
WDR19|Q8NEZ3	1.3859	0.256782	0.25554	0.901356	0.531754	0.0578295	0.0175989	-0.0402306	black
PTPN1|P18031	1.38133	0.255729	0.454871	0.248336	0.782923	0.0218104	0.0351226	0.0133122	grey
MRPS15|P82914	4.68659	0.0112112	0.0147056	0.0426386	0.995232	0.0786783	0.0815102	0.00283191	brown
CMPK1|P30085	0.327709	0.7213	0.988992	0.730932	0.763816	-0.00290175	-0.0186629	-0.0157612	red
MTMR1|F8WA39	0.125429	0.882249	0.874163	0.980991	0.967462	-0.00693016	-0.00315537	0.00377479	yellow
GBE1|E9PGM4	0.975478	0.38037	0.382877	0.946474	0.665628	0.0279477	0.00802128	-0.0199264	tan
PSMB9|A2ACR1	0.0161498	0.983982	0.990324	0.999171	0.986075	-0.00970894	0.00346866	0.0131776	grey
VWA8|A3KMH1	1.30302	0.276026	0.796095	0.250084	0.473622	-0.0190723	-0.057149	-0.0380767	grey
AGAP3|H7C4U6	1.76916	0.175932	0.149665	0.591454	0.815561	0.0786741	0.0502978	-0.0283763	yellow
SMARCA5|O60264	2.2151	0.11417	0.184373	0.146775	0.889037	-0.0312966	-0.0402748	-0.00897823	grey
ADAM11|O75078	4.24464	0.0168529	0.0505164	0.0234135	0.718717	0.0395431	0.0537501	0.014207	blue
ZFYVE1|G3V5N8	1.93623	0.149315	0.774	0.440037	0.125253	0.00601241	-0.0130304	-0.0190428	yellow
DES|P17661	0.444449	0.642609	0.968657	0.800678	0.616997	-0.0323463	0.101562	0.133908	purple
BUB3|O43684	1.46129	0.23657	0.997708	0.297072	0.257478	-0.000744064	-0.0208089	-0.0200648	pink
TOP2B|Q02880-2	2.732	0.0696748	0.633482	0.0581792	0.206537	0.0113909	0.0348325	0.0234415	brown
TFG|Q92734	0.979895	0.378724	0.345363	0.78245	0.852208	0.0136629	0.00787379	-0.00578911	green
KCNC3|E7ETH1	2.47891	0.0886831	0.0833815	0.256039	0.973128	-0.096585	-0.0856475	0.0109375	white
RBSN|Q9H1K0	4.11652	0.0189779	0.0868766	0.0194303	0.538519	0.0263538	0.0407587	0.0144049	green
ALDH16A1|Q8IZ83	2.26378	0.108961	0.337993	0.803032	0.122456	0.0326966	-0.0176341	-0.0503307	tan
KBTBD11|O94819	1.18011	0.311248	0.89872	0.558261	0.27941	0.00524033	-0.014815	-0.0200554	darkred
CAST|P20810-6	1.37563	0.257154	0.682596	0.226057	0.540303	-0.0159723	-0.0382956	-0.0223233	red
SAA2|P0DJI9	0.319161	0.727511	0.704948	0.89393	0.965384	-0.118311	-0.0784797	0.039831	tan
TP53BP1|Q12888	0.0856634	0.917967	0.919377	0.996031	0.962805	-0.0069632	-0.0018259	0.0051373	cyan
SPRYD7|Q5W111	1.23471	0.295068	0.266103	0.612775	0.921777	-0.0282701	-0.0206265	0.0076436	grey
TSPAN9|O75954	0.725663	0.486392	0.882239	0.763827	0.454207	-0.0171968	0.030446	0.0476428	grey
DHTKD1|Q96HY7	2.20077	0.115752	0.161199	0.995408	0.2608	0.0718871	0.00430254	-0.0675846	grey
PTPRM|P28827	0.404311	0.669129	0.999287	0.733222	0.670907	0.00122401	-0.0306801	-0.0319041	grey
TMEM126B|Q8IUX1	2.11097	0.126184	0.294532	0.122897	0.701376	0.0399198	0.0634185	0.0234987	blue
MARCH1|D6REN1	0.316494	0.729908	0.983285	0.72681	0.783512	0.0119476	0.0643524	0.0524048	grey
THBS1|P07996	2.74339	0.069012	0.0792247	0.160074	0.998166	-0.178672	-0.183941	-0.00526957	purple
IGF1R|C9J5X1	3.95804	0.0219889	0.327063	0.015982	0.180318	-0.0218666	-0.0517354	-0.0298688	salmon
CD99L2|Q8TCZ2-5	0.126868	0.881009	0.904857	0.893274	0.993052	0.0157343	0.0202669	0.00453262	grey
STK4|Q13043	0.75215	0.473851	0.742494	0.890493	0.471407	0.0105597	-0.00793994	-0.0184996	royalblue
EI24|E9PM05	1.92527	0.1511	0.928864	0.162525	0.219631	0.0192838	0.115159	0.0958748	orange
PACSIN1|Q9BY11	0.97834	0.379303	0.372391	0.566961	0.993559	0.0313052	0.0285405	-0.00276473	yellow
GBA|P04062	1.14949	0.320714	0.996848	0.37883	0.346219	-0.00158455	-0.0337306	-0.0321461	brown
APOD|C9JF17	2.95082	0.056608	0.47313	0.0442074	0.25069	-0.0554106	-0.138557	-0.0831465	red
MYO1B|E9PDF6	2.928	0.0578455	0.722503	0.0518895	0.146013	0.0171809	0.0636063	0.0464254	darkgreen
TMEM55B|Q86T03	2.68203	0.073249	0.750115	0.292823	0.0583448	0.0208586	-0.0516021	-0.0724606	greenyellow
GFAP|P14136	1.90845	0.153371	0.299635	0.157998	0.777766	-0.11262	-0.168787	-0.0561669	black
SPON1|Q9HCB6	4.86133	0.00955068	0.634748	0.00872885	0.037825	-0.0198458	-0.0794729	-0.0596272	black
CAMSAP2|Q08AD1-2	1.71235	0.185395	0.252007	0.238689	0.940344	0.0190405	0.0234228	0.00438233	steelblue
KIAA1147|A4D1U4	1.58807	0.210253	0.181872	0.605324	0.874285	-0.0675301	-0.0461136	0.0214165	turquoise
MAGT1|Q9H0U3	0.802964	0.451016	0.519357	0.999783	0.591606	-0.0239145	-0.000519114	0.0233954	grey
LYPLAL1|Q5VWZ2	2.62067	0.0774646	0.148031	0.0974639	0.833752	0.0485424	0.064815	0.0162726	grey
IVD|P26440	4.98896	0.00849807	0.00600257	0.342248	0.385649	0.0940362	0.0506048	-0.0434315	brown
WDR6|A0A087X295	0.12797	0.880066	0.991504	0.936174	0.869669	0.00691345	-0.0230261	-0.0299395	grey
GRIK2|Q13002	2.4287	0.0930426	0.0953276	0.223502	0.996421	-0.0295607	-0.0283113	0.00124945	grey
FOLR2|P14207	0.607271	0.546894	0.576774	0.992226	0.718039	0.0914078	0.0130782	-0.0783296	green
DAK|Q3LXA3	0.682986	0.507315	0.954166	0.69277	0.477727	0.00470418	-0.0159047	-0.0206088	tan
PDIA4|P13667	1.63048	0.200708	0.544214	0.174537	0.568579	0.0183187	0.0377074	0.0193888	skyblue3
WASH6P|Q9NQA3	1.33699	0.268988	0.732335	0.237702	0.540884	0.197375	0.510769	0.313394	lightgreen
PGAM1|P18669	3.66891	0.0287967	0.228237	0.022335	0.31928	-0.0207588	-0.0407703	-0.0200116	lightcyan
ACAP3|Q96P50	0.253172	0.776802	0.887554	0.763218	0.936126	0.00752807	0.0136803	0.00615221	grey
IRS2|Q9Y4H2	0.519998	0.59603	0.716549	0.985936	0.650943	0.0115385	-0.0028629	-0.0144014	royalblue
TAP2|Q03519	0.511322	0.601174	0.730529	0.600124	0.926725	-0.024484	-0.0377102	-0.0132262	grey
CETN2|P41208	2.67025	0.0738915	0.346044	0.670657	0.0744264	0.0233228	-0.0171854	-0.0405082	greenyellow
TUBA1C|F5H5D3	0.382389	0.683167	0.995393	0.708872	0.712586	-0.0011988	-0.0125098	-0.011311	grey
UBAC2|Q8NBM4	0.346792	0.707959	0.972884	0.705556	0.763837	-0.00771584	-0.0346313	-0.0269155	white
NPRL3|Q12980	0.243062	0.784658	0.788954	0.989391	0.89675	-0.0165584	-0.00423007	0.0123283	grey
HMGB3|O15347	0.0242996	0.975999	0.998796	0.976306	0.981032	0.00145556	0.00783492	0.00637936	brown
UBE2D1|P51668	1.55688	0.215575	0.191188	0.751934	0.702123	0.0506135	0.0251154	-0.0254981	grey
FAXC|Q5TGI0	5.36628	0.00628446	0.495311	0.00514151	0.032394	-0.0353762	-0.124134	-0.0887576	grey
UBE2B|P63146	0.957967	0.388575	0.992111	0.527149	0.380359	0.00573867	-0.0604523	-0.0661909	grey
LRRC20|X6RK58	1.67463	0.192296	0.167309	0.523684	0.888222	0.034611	0.0249239	-0.00968715	grey
NME3|Q13232	0.809963	0.447608	0.425389	0.67762	0.974868	0.0222677	0.0180678	-0.00419993	skyblue
OSBPL6|Q9BZF3-5	0.20242	0.817067	0.809627	0.9788	0.935634	-0.00896014	-0.00343827	0.00552187	white
CACHD1|Q5VU97	0.847233	0.431481	0.888783	0.409146	0.588229	-0.0106539	-0.0355622	-0.0249082	black
APEH|P13798	0.0934404	0.910867	0.954019	0.905863	0.978385	0.00407766	0.00713057	0.00305291	skyblue3
SERPINF2|P08697	1.69061	0.189534	0.27898	0.224804	0.912906	-0.0962167	-0.123917	-0.0277002	salmon
CADPS|H0YFP0	1.65911	0.195211	0.210137	0.946037	0.456912	0.0456238	0.0102749	-0.0353489	blue
FUCA1|P04066	0.18776	0.829089	0.999752	0.865049	0.829693	-0.000620212	0.0180865	0.0187067	grey
LIMK1|E9PC47	0.429491	0.651968	0.719109	0.999349	0.73853	-0.0136244	0.000728753	0.0143532	grey
HIST2H2BE|Q16778	5.22171	0.00687255	0.130696	0.00489293	0.18946	-0.0525007	-0.104545	-0.0520444	magenta
SLC38A1|Q9H2H9	0.102831	0.90237	0.933014	0.998122	0.920865	-0.0097384	0.0019331	0.0116715	blue
PIR|O00625	1.1616	0.316937	0.59139	0.874646	0.327894	0.0447164	-0.0271649	-0.0718813	tan
CCDC177|Q9NQR7	0.166404	0.846925	0.882135	0.999485	0.886476	0.0103881	-0.000802606	-0.0111907	green
ARF3|P61204	0.424377	0.655524	0.875394	0.628392	0.839671	-0.02381	-0.0527123	-0.0289024	skyblue
FABP6|P51161	0.08208	0.921263	0.921054	0.995136	0.967771	-0.016252	-0.00483686	0.0114151	red
PHLPP2|Q6ZVD8	0.200243	0.818869	0.839213	0.998863	0.885983	-0.0171895	-0.00164011	0.0155494	grey
SAMD12|H0Y632	1.16572	0.315981	0.338379	0.963576	0.551985	-0.04332	-0.00933668	0.0339833	grey
CHN1|P15882	0.331817	0.718361	0.999667	0.758284	0.730319	0.000408267	0.0142201	0.0138118	skyblue3
PCDH19|Q8TAB3	1.83679	0.164363	0.654352	0.140166	0.399115	-0.0251732	-0.0660205	-0.0408473	violet
ADD1|E7ENY0	1.29209	0.278987	0.30422	0.397742	0.996425	-0.0229878	-0.0243628	-0.00137509	darkred
ACTN4|K7EJH8	3.00568	0.053743	0.92082	0.0641327	0.0863237	0.00754502	0.0534387	0.0458937	green
GTPBP4|Q9BZE4	0.102891	0.902345	0.945789	0.899224	0.978424	0.0088925	0.0152148	0.00632233	turquoise
ANK3|H0Y3A4	0.369328	0.692556	0.926486	0.669685	0.815798	0.0193805	0.0548404	0.0354599	grey
WDR91|A4D1P6	0.046833	0.954267	0.997494	0.954592	0.964162	-0.00105575	-0.00548167	-0.00442592	black
XPNPEP3|Q9NQH7	3.18828	0.0452271	0.0497766	0.869164	0.245651	0.0358099	0.00916535	-0.0266445	grey
CNN1|P51911	0.546707	0.580476	0.999776	0.651225	0.585334	-0.00403255	0.213483	0.217516	purple
DCLK1|O15075	2.62769	0.0769477	0.344753	0.0633629	0.440376	0.0280647	0.0550885	0.0270238	grey60
PPP1R9A|A4D1I0	5.60695	0.00484525	0.422133	0.00365946	0.0382983	0.0160612	0.0509303	0.034869	darkgreen
ESYT2|H7BXI1	0.222825	0.800629	0.884566	0.79385	0.957198	-0.00551648	-0.00913522	-0.00361874	darkturquoise
SRXN1|Q9BYN0	3.52614	0.0329158	0.905427	0.0403985	0.0577165	-0.00881493	-0.061665	-0.0528501	midnightblue
PCSK1|P29120	2.78461	0.0662762	0.054648	0.309319	0.863833	0.0552591	0.0418745	-0.0133846	darkgreen
SNRNP40|Q96DI7	2.19379	0.11653	0.426349	0.0978296	0.485475	-0.0209161	-0.0420618	-0.0211458	pink
FASTKD5|Q7L8L6	2.27716	0.107571	0.902131	0.114157	0.169547	0.013699	0.0768848	0.0631857	blue
ADI1|Q9BV57	2.97007	0.0557982	0.0754693	0.104386	0.965294	0.129106	0.145136	0.01603	brown
MIF|P14174	6.3897	0.00239844	0.0147171	0.00345556	0.539409	-0.0900538	-0.127043	-0.036989	grey
TRMT61B|Q9BVS5	3.05802	0.0513114	0.460955	0.039774	0.238822	-0.0662934	-0.166156	-0.099863	grey
CDC5L|Q99459	1.3431	0.26544	0.254524	0.880683	0.629427	-0.0202875	-0.00739584	0.0128917	cyan
RANBP1|P43487	0.503686	0.605738	0.792397	0.945873	0.615757	0.016145	-0.00951201	-0.025657	skyblue
KDELC2|Q7Z4H8	2.41756	0.0951744	0.544826	0.0788546	0.307042	-0.0471408	-0.115213	-0.0680722	purple
ATM|Q13315	0.305539	0.737732	0.720612	0.884738	0.989769	-0.0353446	-0.0278797	0.00746485	grey
PTBP1|A6NLN1	0.80172	0.451258	0.836583	0.419471	0.661957	-0.0112302	-0.0300265	-0.0187964	black
WDR17|E7ESC9	0.82843	0.439542	0.493619	0.513504	0.982767	0.0207801	0.0243473	0.00356722	yellow
RMDN3|Q96TC7	1.4152	0.247428	0.266702	0.960017	0.502411	0.024695	0.00518977	-0.0195053	orange
PDE8A|O60658	2.71499	0.0711367	0.140806	0.0898981	0.78046	-0.0841085	-0.117689	-0.0335805	magenta
KIF21A|Q7Z4S6	1.37168	0.258145	0.97886	0.290547	0.305737	0.00251734	0.0232803	0.020763	blue
MBOAT2|Q6ZWT7	0.176415	0.838516	0.82856	0.919055	0.994235	-0.010987	-0.00887234	0.0021147	magenta
STK32C|Q86UX6	1.02837	0.36113	0.659664	0.331497	0.720993	0.0117189	0.0231327	0.0114139	yellow
TOM1|O60784	2.71409	0.070872	0.57014	0.414042	0.0576046	0.0127962	-0.0193767	-0.032173	grey
TRMT1L|Q7Z2T5	1.3586	0.264446	0.430278	0.255566	0.820194	-0.0399337	-0.0595639	-0.0196302	turquoise
UBE3A|Q05086	3.94061	0.0223486	0.159543	0.0183011	0.368886	0.0179795	0.0324651	0.0144856	steelblue
PID1|Q7Z2X4	0.674899	0.512635	0.545037	0.996755	0.703571	-0.0323657	-0.00302821	0.0293374	grey
PTPRC|P08575	0.709177	0.494368	0.651624	0.491641	0.895787	-0.0279203	-0.0434419	-0.0155217	black
SPARC|P09486	2.07374	0.130786	0.715009	0.113825	0.295552	-0.0285339	-0.0886602	-0.0601263	black
PLXNC1|O60486	1.54891	0.21725	0.540721	0.191416	0.605842	0.031983	0.0636927	0.0317096	yellow
TRIM56|Q9BRZ2	0.258109	0.773014	0.768222	0.979599	0.908987	-0.0285784	-0.00963935	0.018939	magenta
TANC2|J3KRP9	3.4249	0.038101	0.091743	0.0491105	0.791674	-0.100237	-0.133614	-0.0333766	turquoise
ENC1|O14682	2.41961	0.09499	0.848659	0.261238	0.079788	-0.0228206	0.0786539	0.101475	darkolivegreen
FNBP1L|S4R347	1.79585	0.171	0.192337	0.280932	0.995646	0.0494915	0.0522598	0.0027683	sienna3
GSTA4|O15217	8.51276	0.00037279	0.00253953	0.000855701	0.580796	0.114922	0.151711	0.0367889	brown
IMMT|Q16891-2	0.739533	0.479783	0.585022	0.995186	0.576518	0.0129954	-0.00148191	-0.0144773	blue
MLC1|Q15049	0.00198622	0.998016	0.998771	0.998008	0.999708	-0.00152963	-0.00234907	-0.000819432	darkred
MAP7|Q14244	0.164578	0.848468	0.835222	0.941111	0.986621	-0.0121827	-0.00852471	0.00365795	cyan
TMEM205|Q6UW68	1.02925	0.360817	0.434679	0.419491	0.963188	0.023627	0.0291075	0.00548046	grey
NPC1|O15118	1.03206	0.359825	0.346908	0.569783	0.986501	-0.0322062	-0.0282235	0.00398271	red
LHX4-AS1|Q9BR61	0.200311	0.818785	0.809061	0.974779	0.942255	0.0127575	0.00533643	-0.00742107	grey
THEM4|Q5T1C6	1.38646	0.254454	0.652492	0.732722	0.237987	0.0279684	-0.0287694	-0.0567378	grey
STARD13|Q9Y3M8	1.1688	0.317184	0.487949	0.320078	0.833715	-0.058857	-0.0920756	-0.0332186	grey
FAM134B|Q9H6L5	1.38497	0.255045	0.941258	0.430881	0.232761	-0.0113158	0.0510283	0.0623442	grey
PLA2G12A|A0A0C4DGC6	0.668228	0.51496	0.806604	0.860284	0.500269	0.0266448	-0.0273521	-0.0539969	grey
ABHD17B|Q5VST6	6.84316	0.00160269	0.548469	0.00150362	0.0100888	-0.0218753	-0.090113	-0.0682377	red
GSR|P00390	0.855833	0.427844	0.923029	0.41611	0.550202	-0.0057862	-0.0232142	-0.017428	grey
LYVE1|Q9Y5Y7	2.6052	0.0822305	0.664828	0.392963	0.0660377	-0.0901706	0.157025	0.247195	salmon
RGCC|Q9H4X1	2.52663	0.0847326	0.978396	0.112457	0.108762	-0.0122792	-0.150268	-0.137989	midnightblue
DCUN1D3|Q8IWE4	0.228254	0.796312	0.999899	0.835701	0.798795	0.000207672	-0.0105586	-0.0107663	violet
RAP1B|F5GZG1	1.02359	0.362827	0.953411	0.370562	0.44716	-0.0146637	-0.0811883	-0.0665247	royalblue
RAB39A|Q14964	0.654608	0.521815	0.552536	0.988785	0.706786	-0.0256361	-0.00425594	0.0213802	grey
SH3GLB2|B7ZC39	0.997703	0.372161	0.995984	0.425991	0.400892	0.00356192	0.0629172	0.0593553	yellow
UBFD1|O14562	0.289617	0.749141	0.895136	0.729347	0.905773	0.0079467	0.0162008	0.00825412	darkorange
SF3B3|Q15393	2.01701	0.138127	0.546293	0.115134	0.428035	-0.0103821	-0.0239213	-0.0135392	pink
KIAA1549|Q9HCM3	7.4568	0.000933312	0.0242029	0.000777481	0.203568	0.047138	0.0805595	0.0334215	darkgreen
ADCYAP1R1|E9PFU5	0.901849	0.410291	0.499555	0.469991	0.960561	-0.0481656	-0.0614545	-0.0132888	lightcyan
TAF8|Q7Z7C8	1.47558	0.237102	0.574904	0.802893	0.23302	0.0623543	-0.0465193	-0.108874	turquoise
PCCB|P05166	4.94132	0.00887639	0.00977511	0.0488225	0.994874	0.044132	0.0425633	-0.00156869	blue
KIAA1217|Q5T5P2	1.20763	0.302985	0.64775	0.271697	0.646518	0.0107363	0.0225616	0.0118254	darkgreen
RAB31|Q13636	0.341053	0.711798	0.961856	0.855762	0.687967	0.00541831	-0.0130896	-0.0185079	tan
SLC35A4|L0R6Q1	2.47922	0.0886566	0.0897751	0.221604	0.99447	0.0708657	0.0671884	-0.00367726	blue
GPR56|Q9Y653	5.29429	0.00643342	0.0404743	0.00707941	0.483019	-0.0787523	-0.119322	-0.0405697	midnightblue
ZNF483|Q8TF39	0.348673	0.706461	0.859176	0.95974	0.709799	-0.0159382	0.0098633	0.0258015	darkmagenta
MOSPD2|Q8NHP6	2.81942	0.0641211	0.0637081	0.188939	0.989059	-0.0769356	-0.071686	0.00524965	red
IGKV3-11|A0A087WZW8	3.06755	0.050688	0.362317	0.0392738	0.307918	-0.126757	-0.276972	-0.150216	salmon
SIK2|Q9H0K1	4.07837	0.0210547	0.0994129	0.0205357	0.530274	0.107506	0.167836	0.0603302	grey
RTN1|Q16799-3	7.37547	0.00100234	0.000620386	0.0836807	0.501762	0.123007	0.0834048	-0.0396024	yellow
NOLC1|A0A0A0MRM9	1.11835	0.330645	0.336048	0.490051	0.999336	0.0370522	0.0360544	-0.000997802	pink
IGHG4|P01861	1.35692	0.261887	0.488077	0.247816	0.752693	-0.191288	-0.323217	-0.131928	salmon
KIAA1244|Q5TH69	3.3862	0.0375372	0.0586129	0.984197	0.139151	0.0274162	0.00243277	-0.0249834	green
F11R|Q9Y624	1.03357	0.361687	0.938917	0.364592	0.460533	0.0232865	0.112154	0.0888673	turquoise
DMXL1|F5H269	2.4765	0.0888879	0.100916	0.185047	0.998184	0.0162334	0.0167282	0.000494762	grey
TP53RK|Q96S44	1.67077	0.193016	0.178952	0.424277	0.966323	-0.0403287	-0.0341439	0.00618474	pink
COMT|P21964	2.61203	0.0781048	0.476946	0.0622133	0.319837	-0.0326947	-0.077399	-0.0447042	red
YTHDC1|J3QR07	0.201393	0.817903	0.805343	0.967921	0.950347	0.0140757	0.00658087	-0.00749484	cyan
ZC3H7A|Q8IWR0	4.98256	0.00854787	0.00722144	0.0828526	0.899851	-0.0553739	-0.0467433	0.00863061	turquoise
CRYAB|E9PR44	3.2011	0.0446835	0.263515	0.0359053	0.383204	-0.0909098	-0.175434	-0.0845241	red
RRM2B|Q7LG56	0.212471	0.808928	0.791732	0.941242	0.971455	0.0120683	0.00740393	-0.00466434	white
CNDP1|Q96KN2	1.15156	0.320066	0.340265	0.448728	0.99869	-0.0693922	-0.0720324	-0.00264028	red
PTPN6|P29350	3.20481	0.0446837	0.877998	0.0497485	0.0817617	-0.0222112	-0.131405	-0.109194	tan
COL18A1|P39060-2	0.313705	0.731411	0.994556	0.749777	0.761547	0.00731558	0.0642128	0.0568972	purple
LMBRD2|Q68DH5	0.204296	0.815541	0.997491	0.831617	0.834227	-0.00138866	-0.0143681	-0.0129794	yellow
ARHGEF2|Q92974-2	9.73048	0.000131903	0.159915	8.12567e-05	0.0062992	0.033436	0.0958009	0.0623649	green
VAMP3|Q15836	0.856329	0.427635	0.394042	0.752968	0.915224	0.0510623	0.0338507	-0.0172116	darkred
KIF27|Q86VH2	1.22139	0.299095	0.802144	0.272221	0.488939	-0.054238	-0.163068	-0.10883	red
FMR1|Q06787-8	1.38489	0.254845	0.468593	0.916965	0.291403	-0.0198416	0.00805737	0.027899	green
PIGQ|Q9BRB3-2	1.78199	0.175263	0.195188	0.320816	0.996037	-0.0554906	-0.0587234	-0.00323283	turquoise
METTL7B|Q6UX53	0.16421	0.848788	0.896906	0.851782	0.978802	-0.0243512	-0.0363392	-0.011988	salmon
GABRB3|P28472	1.42539	0.244985	0.760719	0.218454	0.456156	0.0143022	0.0410213	0.0267191	green
HMGB2|P26583	0.206035	0.81413	0.925941	0.798419	0.930263	-0.0123854	-0.0255784	-0.013193	pink
MBD3|K7EIE8	0.981446	0.378314	0.793612	0.764646	0.35071	-0.0224595	0.0287192	0.0511787	cyan
SAMHD1|Q9Y3Z3	1.07382	0.345388	0.316081	0.646385	0.936198	-0.0385373	-0.0284767	0.0100606	darkred
RANBP2|P49792	1.04861	0.35403	0.622202	0.328792	0.750053	-0.0104576	-0.0193945	-0.00893691	magenta
SMNDC1|O75940	0.558825	0.573556	0.599937	0.990508	0.743559	-0.029985	-0.004925	0.02506	cyan
EFNB2|P52799	1.69901	0.187806	0.874978	0.182867	0.294995	0.0106652	0.0463583	0.0356931	yellow
LRRC4|Q9HBW1	0.216728	0.805522	0.978498	0.902648	0.788346	-0.00510269	0.0133493	0.018452	grey
ZFYVE27|Q5T4F4	0.45361	0.636558	0.913039	0.858167	0.610924	-0.0144327	0.0225821	0.0370148	turquoise
MRPS5|P82675	1.57491	0.211832	0.947376	0.226515	0.279283	0.00808441	0.0515925	0.0435081	brown
FMNL1|O95466	0.783444	0.459457	0.664539	0.442773	0.84369	0.0157419	0.0268818	0.0111398	grey
ZMAT4|Q9H898	0.245812	0.782576	0.778851	0.873695	0.998856	-0.0257114	-0.0236906	0.00202084	turquoise
COL6A2|P12110	0.541698	0.583362	0.828665	0.90106	0.572621	-0.0932054	0.0836576	0.176863	purple
CADPS|Q9ULU8-3	1.20553	0.303764	0.755427	0.681578	0.276874	-0.0356404	0.051207	0.0868473	lightyellow
TAB3|Q8N5C8	1.66796	0.193543	0.769516	0.173074	0.369863	-0.0132291	-0.0416949	-0.0284658	grey
DNAJC13|O75165	1.04435	0.355512	0.95744	0.535776	0.330187	-0.00263499	0.0120856	0.0147206	salmon
GPX1|A0A087WUQ6	1.88589	0.156748	0.990963	0.253322	0.1541	0.00264776	-0.0396344	-0.0422822	grey
NAAA|Q02083	0.234205	0.791835	0.966208	0.912951	0.774307	0.0120878	-0.0246769	-0.0367646	grey
LAMC3|Q9Y6N6	0.654871	0.521598	0.576283	0.584952	0.983611	-0.0488073	-0.0580623	-0.00925505	purple
GFAP|K7EJU1	3.23112	0.0455639	0.333114	0.497838	0.0434181	-0.0545043	0.0546481	0.109152	grey
MAPK8IP3|A0A087WYG2	3.30028	0.0406968	0.214852	0.034082	0.43104	0.0208158	0.0376621	0.0168463	grey
PRRT2|Q7Z6L0	2.12308	0.124723	0.109015	0.380505	0.920128	-0.042585	-0.0336408	0.00894419	lightyellow
KPNB1|Q14974	1.95246	0.146996	0.566232	0.123142	0.431775	-0.00813789	-0.0190255	-0.0108877	greenyellow
C14orf166|Q9Y224	2.086	0.129251	0.449314	0.109092	0.497544	-0.0266951	-0.0540818	-0.0273867	lightcyan
HK1|P19367	1.20059	0.305076	0.314329	0.456265	0.999917	-0.0248731	-0.0246435	0.000229608	lightyellow
KCNIP4|Q6PIL6	0.500342	0.607748	0.793983	0.945956	0.617543	0.00962577	-0.00569125	-0.015317	darkgreen
MAP3K7|O43318-2	1.9294	0.150302	0.975481	0.180757	0.187427	-0.00238572	-0.0241546	-0.0217689	turquoise
COMMD4|Q9H0A8	0.900961	0.409267	0.870237	0.700316	0.375498	0.0087547	-0.0169299	-0.0256846	grey
PCDHB10|A0A0A0MTM6	1.40282	0.251959	0.963693	0.282535	0.304043	0.017177	0.122498	0.105321	grey
CCT4|P50991	2.31302	0.103937	0.571882	0.0852474	0.32541	-0.0116776	-0.0299361	-0.0182584	saddlebrown
POLR2I|P36954	0.557151	0.574507	0.803319	0.91646	0.571493	0.0126483	-0.00962039	-0.0222687	black
PNOC|Q13519	0.489411	0.615262	0.651729	0.706315	0.994528	-0.0401589	-0.0455949	-0.00543607	grey
SNX24|Q9Y343	1.42248	0.24568	0.791258	0.221988	0.433797	-0.0274319	-0.0845995	-0.0571676	turquoise
MICAL1|Q8TDZ2	0.223935	0.799763	0.995198	0.863683	0.789926	-0.00199326	0.0132608	0.0152541	grey
FASTKD2|Q9NYY8	0.495491	0.611306	0.588464	0.93429	0.870543	0.0354789	0.0150951	-0.0203838	grey
C11orf87|Q6NUJ2	1.73403	0.184286	0.912777	0.375544	0.160138	-0.020986	0.0870313	0.108017	darkolivegreen
ZFP36L1|G3V515	2.78112	0.0698408	0.610441	0.060791	0.225662	-0.0918746	-0.253045	-0.16117	midnightblue
PSMC2|P35998	0.332892	0.717595	0.996761	0.789532	0.710303	-0.000702188	0.00724008	0.00794227	yellowgreen
SLC25A6|P12236	2.68422	0.0729154	0.980321	0.149925	0.0700415	-0.00355856	0.0424626	0.0460211	blue
C9orf172|C9J069	3.58225	0.0312297	0.114685	0.0322687	0.596299	0.0259528	0.0397397	0.0137869	darkgreen
CRABP2|P29373	0.425792	0.654493	0.906417	0.629128	0.80528	0.0280549	0.0731889	0.045134	purple
CAMKK2|Q96RR4	9.75012	0.000129733	0.00673967	0.000115995	0.149488	0.0657	0.10935	0.0436498	green
NAT10|Q9H0A0	3.27515	0.0416712	0.142731	0.0419395	0.606519	-0.0275745	-0.0427878	-0.0152133	grey
CDR2L|Q86X02	2.17932	0.118161	0.42389	0.0995197	0.493104	-0.0517422	-0.103303	-0.0515611	red
TRAPPC9|Q96Q05	0.239358	0.787557	0.826369	0.999977	0.850285	0.00463385	-6.15895e-05	-0.00469544	darkturquoise
SSBP1|Q04837	2.13361	0.123467	0.131438	0.249072	0.999941	-0.047637	-0.0473585	0.000278435	lightyellow
FAM73A|Q8NAN2	4.48058	0.0135519	0.0285882	0.0273564	0.8686	0.0427354	0.0518799	0.00914458	brown
PLTP|P55058	0.228717	0.795945	0.870908	0.990768	0.821288	0.0159886	-0.00499133	-0.0209799	black
EIF2B3|Q9NR50	0.587159	0.557702	0.785237	0.530732	0.832201	0.00921775	0.0180444	0.00882662	grey
TSTA3|Q13630	4.45382	0.0138905	0.178356	0.0102221	0.236711	0.0316497	0.0633912	0.0317415	green
CD81|E9PRJ8	1.84159	0.163602	0.777737	0.147423	0.316442	-0.0135674	-0.0456591	-0.0320917	red
XRCC1|P18887	0.799946	0.452325	0.540998	0.998771	0.575984	-0.0363242	0.00197863	0.0383028	darkgrey
RELA|A0A087X0W8	0.244526	0.783516	0.961741	0.769165	0.863494	0.00528834	0.0165698	0.0112815	darkred
OXSR1|O95747	0.236812	0.789556	0.992302	0.797536	0.822363	-0.00137565	-0.00899082	-0.00761517	lightcyan
STXBP5L|Q9Y2K9	2.18047	0.11803	0.372585	0.102702	0.554752	0.0155798	0.0287728	0.0131931	darkgreen
ATRN|O75882	0.0219527	0.978291	0.994066	0.976106	0.989951	0.00117801	0.00286456	0.00168656	salmon
UMPS|P11172	1.17786	0.311936	0.27956	0.743796	0.82609	0.0273289	0.0157832	-0.0115457	brown
RUFY1|Q96T51	1.10846	0.333861	0.32314	0.539429	0.988288	0.0195211	0.0173463	-0.00217479	darkred
ANP32A|P39687	1.8889	0.156294	0.183184	0.969275	0.369192	-0.0369282	-0.00597387	0.0309543	pink
HLA-DPA1|P20036	0.21022	0.810938	0.957282	0.935928	0.795638	-0.034881	0.0511413	0.0860223	black
CAMLG|P49069	0.722358	0.487981	0.861643	0.787893	0.458058	-0.0098248	0.015003	0.0248278	lightgreen
NCALD|P61601	0.507796	0.603277	0.587263	0.771101	0.988898	0.0302631	0.0254629	-0.0048002	lightgreen
SASH1|O94885	0.621552	0.539056	0.787906	0.509701	0.809714	-0.0157919	-0.0321205	-0.0163285	darkred
TMEM246|Q9BRR3	2.21152	0.118243	0.215237	0.967038	0.17073	-0.0772447	0.0128178	0.0900624	turquoise
RASAL2|Q9UJF2-2	3.72102	0.0274277	0.609213	0.0230148	0.0996757	0.0113245	0.0384902	0.0271657	lightgreen
HDGFRP3|Q9Y3E1	0.191585	0.825935	0.988524	0.898724	0.812242	-0.00352513	0.0129409	0.016466	pink
TAPBP|A2AB90	0.723817	0.487498	0.527837	0.580188	0.993605	-0.0379982	-0.0422302	-0.00423191	black
CYHR1|E9PJD7	0.954332	0.388353	0.487635	0.425328	0.94144	0.039925	0.0525885	0.0126635	cyan
USP43|Q70EL4	0.320558	0.726672	0.707627	0.87817	0.984361	0.0338068	0.0256241	-0.00818269	grey
RBM15B|Q8NDT2	0.249229	0.78009	0.993249	0.799606	0.810628	0.00631321	0.0421601	0.0358469	darkmagenta
USP30|Q70CQ3	1.62661	0.201464	0.219275	0.325518	0.998461	-0.0241083	-0.0249441	-0.000835776	turquoise
FRMD4A|Q9P2Q2	2.43013	0.0929156	0.309307	0.0817845	0.553592	0.0146907	0.0261081	0.0114174	orangered4
LGALS1|P09382	0.207591	0.812869	0.801336	0.906179	0.992948	-0.0254807	-0.0204818	0.00499885	skyblue
VIM|P08670	0.0797168	0.923433	0.916406	0.970853	0.99359	-0.0352454	-0.0247375	0.0105079	purple
SRSF12|Q8WXF0	0.794874	0.455979	0.838195	0.791815	0.428228	0.0185148	-0.0256892	-0.044204	grey
DPYSL3|Q14195-2	0.069275	0.933112	0.993865	0.965903	0.926799	0.00213739	-0.00612222	-0.00825961	violet
IBA57|Q5T440	1.53324	0.220583	0.193174	0.713218	0.747939	0.0187499	0.010166	-0.00858391	blue
SLC25A14|F6SL11	0.796762	0.453467	0.590474	0.463386	0.911421	0.0148648	0.0216997	0.00683493	yellow
RBM10|A0A0A0MR66	3.00158	0.0539517	0.478299	0.429222	0.0445134	-0.0200149	0.0258716	0.0458865	cyan
RAB22A|Q9UL26	0.514948	0.599019	0.759072	0.964569	0.625513	0.0102939	-0.0044845	-0.0147784	greenyellow
ELMO2|Q5JVZ5	0.00549153	0.994524	0.993999	0.998778	0.998962	0.00128267	0.000697252	-0.000585422	black
TSC22D4|Q9Y3Q8	2.13391	0.123431	0.469323	0.102831	0.460757	0.0322259	0.0680757	0.0358498	grey
PIK3C2A|O00443	0.180219	0.835342	0.989476	0.835481	0.870811	0.00362687	0.0180521	0.0144252	grey
DCTN4|Q9UJW0	1.69973	0.187674	0.185042	0.885851	0.51957	0.0275789	0.00882467	-0.0187543	grey
SNRPA|P09012	1.01316	0.366557	0.403754	0.987278	0.574218	0.0282104	0.00401904	-0.0241914	pink
OMG|P23515	3.79992	0.0254796	0.0778905	0.0310683	0.687675	-0.0764901	-0.108233	-0.0317425	red
LHPP|Q9H008	0.914067	0.404027	0.37079	0.799182	0.857912	-0.0269296	-0.0153619	0.0115677	midnightblue
LYRM2|Q9NU23	1.22621	0.298926	0.462231	0.310002	0.834667	0.0469878	0.073274	0.0262862	brown
STAU1|O95793	1.49225	0.229551	0.730252	0.617389	0.203128	-0.00948732	0.0141894	0.0236768	blue
FSCN1|Q16658	3.55027	0.0321796	0.0606253	0.0541467	0.879486	-0.0417558	-0.0514081	-0.00965227	red
FAM118B|Q9BPY3	0.104127	0.901203	0.924677	0.999653	0.927126	0.0098293	-0.000789114	-0.0106184	grey
CDC42EP2|O14613	2.04509	0.13464	0.196882	0.176686	0.917152	-0.107068	-0.133765	-0.0266973	red
NANS|Q9NR45	2.60321	0.0787645	0.486229	0.0628072	0.315111	-0.0182921	-0.0438061	-0.025514	red
RPL14|P50914	3.83855	0.0245778	0.0375713	0.965514	0.119423	-0.101271	-0.012368	0.0889031	grey
ATP9A|O75110	0.453041	0.636917	0.999319	0.683774	0.653037	0.000527017	0.0150538	0.0145268	darkturquoise
BRSK1|Q8TDC3	1.83633	0.164436	0.299978	0.173818	0.808138	0.0159826	0.0233226	0.00734007	blue
CDC42EP4|Q9H3Q1	2.14414	0.122223	0.159951	0.188775	0.966027	0.0906723	0.104195	0.0135232	darkred
NUP85|Q9BW27	3.20991	0.0443139	0.0748832	0.0744361	0.908843	-0.0404967	-0.0489051	-0.00840843	black
AHSG|C9JV77	0.183568	0.832559	0.83264	0.891648	0.999679	-0.0375482	-0.0358221	0.00172615	salmon
WIPI2|Q9Y4P8	2.48576	0.0881048	0.897295	0.23302	0.0749572	0.00792191	-0.0353452	-0.0432671	yellow
SNAP47|A0A087X0B7	0.775905	0.462883	0.965145	0.470567	0.541629	-0.0048134	-0.0268907	-0.0220773	midnightblue
HSP90AA1|P07900	0.696841	0.500424	0.596887	0.530466	0.952067	-0.0277811	-0.0371719	-0.00939071	skyblue3
IGSF9B|Q9UPX0	0.70531	0.496259	0.463168	0.805111	0.919097	0.0188052	0.0119938	-0.00681139	darkgreen
ALB|P02768	1.75293	0.178251	0.240865	0.233823	0.944103	-0.132875	-0.161967	-0.0290911	salmon
DISC1|Q9NRI5	0.00413829	0.99587	0.998516	0.999267	0.995632	0.0031584	-0.0024983	-0.0056567	green
HLA-A|P01891	0.0189518	0.98123	0.980269	0.990171	0.999704	0.0307755	0.0265952	-0.00418034	grey
DECR2|Q9NUI1	0.266544	0.766534	0.999998	0.806171	0.772587	-5.63834e-05	-0.021286	-0.0212296	grey
TUBB2A|Q13885	2.7934	0.0657252	0.376123	0.0521824	0.360348	0.0218067	0.046299	0.0244923	yellow
COG4|J3KNI1	0.566924	0.568978	0.995993	0.608288	0.598672	0.00124996	0.0168307	0.0155807	turquoise
MTFMT|Q96DP5	0.000188178	0.999812	0.999999	0.999842	0.999823	5.33305e-05	0.00105111	0.000997782	brown
UBXN4|Q92575	0.365463	0.694746	0.808245	0.689311	0.939139	-0.00842173	-0.0134434	-0.00502165	grey
PTPN13|Q12923	0.408176	0.666256	0.685418	0.995883	0.812803	0.0402179	0.00528513	-0.0349328	grey
RPS21|P63220	0.528624	0.590961	0.994561	0.688621	0.581284	0.00317947	-0.0317962	-0.0349757	grey
DNAJA3|Q96EY1	0.606903	0.546919	0.57896	0.632841	0.995178	0.0126729	0.013978	0.00130512	blue
SUOX|P51687	0.078237	0.924799	0.99982	0.942146	0.924537	0.000338045	-0.00741213	-0.00775017	orange
COA5|Q86WW8	3.55498	0.032038	0.0756042	0.0443361	0.787113	0.142706	0.189732	0.0470263	grey
AK4|P27144	0.25334	0.776673	0.997604	0.83499	0.770729	0.00126574	-0.0132528	-0.0145185	darkturquoise
ARC|Q7LC44	0.032009	0.968508	0.965534	0.992945	0.993989	-0.00390198	-0.00211814	0.00178384	grey
RNASEL|Q05823	0.264572	0.768523	0.844472	0.786476	0.960812	-0.0273313	-0.0447017	-0.0173704	brown
MFSD6|H7C0X2	0.908711	0.406412	0.50369	0.438314	0.950477	0.0557182	0.0717643	0.0160462	yellow
RPF2|Q5VXN0	0.113703	0.8927	0.896215	0.930522	1	0.0152831	0.0152883	5.1906e-06	darkmagenta
FBXO27|Q8NI29	0.710357	0.493793	0.794155	0.860833	0.478478	-0.0217195	0.0211133	0.0428327	skyblue
PLD2|O14939	0.515016	0.598978	0.925942	0.577903	0.729191	0.00786909	0.0254181	0.017549	grey
TCP11L1|Q9NUJ3	3.0841	0.0499014	0.0475474	0.176633	0.975278	0.0312394	0.0281878	-0.00305161	darkorange
VCL|P18206	0.720967	0.488651	0.817955	0.455421	0.723598	0.0285611	0.0684216	0.0398605	purple
RBM22|Q9NW64	4.03543	0.0204622	0.0240581	0.0720536	0.999875	-0.0505967	-0.0509109	-0.00031423	magenta
OBSL1|A6NN50	0.488589	0.615356	0.590426	0.824876	0.976419	-0.0352815	-0.0267063	0.00857526	turquoise
CDKL5|O76039-2	2.71904	0.0705387	0.280632	0.0605302	0.498936	0.0222355	0.0402434	0.0180079	darkolivegreen
CBR4|Q8N4T8	1.03828	0.357634	0.516925	0.971254	0.425338	0.0348297	-0.0087957	-0.0436254	grey
GAD1|Q99259	0.561033	0.572305	0.566707	0.719141	0.996788	0.0269909	0.0247666	-0.00222435	blue
NKIRAS2|Q9NYR9	1.22058	0.301834	0.291531	0.549584	0.999142	-0.0734252	-0.070966	0.00245927	grey
CTIF|O43310-2	1.72453	0.183221	0.426082	0.857653	0.203197	-0.0197382	0.010054	0.0297923	grey
EFR3A|Q14156	1.09966	0.336752	0.372075	0.440451	0.992188	0.01808	0.0198383	0.00175831	paleturquoise
NAA10|P41227-2	0.938708	0.39436	0.36972	0.649043	0.964569	0.0224732	0.0178003	-0.00467299	grey60
DDB1|Q16531	1.94972	0.147384	0.12854	0.719921	0.62269	0.0197328	0.00941893	-0.0103138	orange
SFN|P31947	3.47457	0.0346893	0.372908	0.0260468	0.21615	-0.124618	-0.29486	-0.170242	midnightblue
WDR44|Q5JSH3	0.564206	0.57051	0.997382	0.659233	0.566238	0.000618108	-0.00942636	-0.0100445	darkturquoise
NDUFA4|O00483	0.0645138	0.93756	0.932921	0.989723	0.983672	0.0113357	0.00527173	-0.00606394	blue
PPP2CB|P62714	0.0930707	0.911203	0.942288	0.911901	0.987632	0.00349926	0.00525838	0.00175912	lightyellow
ECI2|A0A0C4DGA2	2.37815	0.0976524	0.109305	0.200096	0.998885	0.0601411	0.0616034	0.00146221	white
GATAD2B|Q8WXI9	1.8155	0.167781	0.221821	0.229581	0.954191	-0.0416183	-0.0496122	-0.00799388	darkgrey
YWHAB|P31946	0.792243	0.455491	0.429188	0.704267	0.964495	-0.0264082	-0.0204403	0.00596785	lightyellow
WBP2|Q969T9	6.3566	0.00247038	0.00869286	0.0054505	0.742027	0.0797053	0.101051	0.0213455	steelblue
MARS|P56192	0.679423	0.509103	0.61765	0.530121	0.942061	0.0104584	0.0144924	0.004034	grey60
SMAP2|Q8WU79	2.88628	0.060179	0.431956	0.0469818	0.291328	0.0212496	0.0496303	0.0283807	grey60
MED11|I3L2Q0	4.29311	0.0180137	0.498104	0.014831	0.0789041	-0.0572761	-0.176264	-0.118988	turquoise
FAM160A2|Q8N612	0.314756	0.730647	0.916672	0.707967	0.867144	0.0128593	0.0309558	0.0180965	brown
FAM73B|Q7L4E1	1.88457	0.157358	0.878082	0.155788	0.256042	-0.0114053	-0.0519828	-0.0405774	turquoise
LRP4|O75096	0.661596	0.518145	0.989548	0.547839	0.562422	-0.00334236	-0.0306305	-0.0272881	grey
D2HGDH|Q8N465	2.19143	0.116795	0.893468	0.287576	0.0998699	-0.0192501	0.0778134	0.0970635	brown
MSI2|B4DHE8	0.324186	0.72383	0.726299	0.983286	0.870247	-0.0105716	-0.00292158	0.00765001	darkmagenta
CPE|P16870	2.8161	0.0643234	0.991584	0.126047	0.0646634	0.00380193	-0.072766	-0.0765679	violet
ART3|Q13508-2	0.635185	0.531842	0.605769	0.999867	0.649311	0.0323601	-0.000634885	-0.032995	violet
WASF3|Q9UPY6	1.58452	0.209865	0.524147	0.185114	0.608712	0.017949	0.0352244	0.0172753	green
MRPL4|Q9BYD3	7.47057	0.000922119	0.00640859	0.00159216	0.538265	0.0781625	0.107404	0.0292418	grey
TMX1|Q9H3N1	2.50357	0.0866185	0.498126	0.534939	0.075498	0.0197722	-0.0225855	-0.0423577	black
CSNK2A1|E7EU96	2.83759	0.0630245	0.116397	0.0868615	0.859239	0.0238873	0.0307688	0.0068815	grey60
CPS1|P31327	8.27051	0.000482522	0.0818967	0.000283744	0.0375663	-0.066269	-0.147672	-0.0814028	turquoise
SIN3A|Q96ST3	0.246468	0.782003	0.8238	0.805235	0.987879	-0.0136968	-0.017468	-0.00377126	darkmagenta
ARHGDIA|P52565	0.22397	0.799716	0.799246	0.870576	0.999498	-0.0153593	-0.0145618	0.000797484	lightyellow
C15orf27|Q2M3C6	1.21854	0.301945	0.999876	0.400302	0.315001	-0.000609862	0.0609806	0.0615905	grey
CACNA2D1|P54289-3	0.228424	0.796193	0.88756	0.786775	0.947861	-0.0202072	-0.0352296	-0.0150224	red
PRPS2|P11908	3.05519	0.0512838	0.28381	0.0413954	0.394799	0.0351298	0.0682234	0.0330936	brown
CMC1|Q7Z7K0	3.49796	0.0337974	0.718384	0.031145	0.0927065	0.0250653	0.0999309	0.0748656	blue
CNR1|P21554	2.93119	0.0576705	0.0607499	0.159925	0.997793	0.0705286	0.0683911	-0.00213749	yellow
IRF2BPL|Q9H1B7	1.28116	0.282146	0.250735	0.635748	0.880731	-0.0513006	-0.0347199	0.0165806	cyan
TUSC3|D6RIY7	6.74427	0.00174952	0.0134975	0.0023569	0.476831	0.0764004	0.110435	0.0340349	brown
ZC3H18|Q86VM9	2.77958	0.0665935	0.0539782	0.334647	0.833046	-0.0497369	-0.0363053	0.0134315	turquoise
CD63|F8VWK8	0.267468	0.76583	0.782844	0.995638	0.86684	0.0246005	0.00395873	-0.0206418	grey
APPBP2|Q92624	1.21475	0.303237	0.280076	0.841622	0.725124	-0.0457503	-0.020301	0.0254493	turquoise
MT1M|Q8N339	1.76008	0.1779	0.167736	0.850824	0.584737	-0.091913	-0.0345534	0.0573596	midnightblue
DBNL|Q9UJU6	3.31402	0.0401741	0.968812	0.100965	0.0377678	-0.00395646	0.0412043	0.0451607	green
DNAJC30|Q96LL9	2.23193	0.112341	0.105539	0.295756	0.973604	0.0455619	0.0401795	-0.00538238	blue
C4BPA|P04003	3.18266	0.0454672	0.23242	0.0379558	0.43449	-0.136534	-0.249482	-0.112948	salmon
TMEM9B|Q9NQ34	1.83514	0.164625	0.742289	0.495967	0.139763	-0.0177013	0.0328394	0.0505407	grey
VTN|P04004	1.34248	0.265601	0.371415	0.298143	0.910963	-0.115582	-0.154329	-0.0387467	salmon
SEMA6A|Q9H2E6	2.30576	0.105676	0.135217	0.190572	0.979406	-0.075243	-0.0839095	-0.00866645	magenta
PUM2|A0A0A0MR59	4.51276	0.0132681	0.370398	0.258499	0.00994485	-0.0398299	0.0561309	0.0959608	brown
HLA-A|P30455	0.137574	0.871626	0.8757	0.910913	0.999987	0.0437324	0.0442159	0.000483569	grey
VCP|P55072	5.00675	0.00836101	0.0594995	0.00812635	0.427799	-0.0240316	-0.0383349	-0.0143033	midnightblue
ARHGEF37|A1IGU5	0.28489	0.752765	0.923989	0.923015	0.739064	-0.012013	0.0150531	0.0270661	turquoise
CEP250|Q9BV73	1.0629	0.350221	0.359573	0.500092	0.999651	-0.0827725	-0.0811159	0.0016566	midnightblue
MLEC|Q14165	2.66373	0.0743513	0.280789	0.0644987	0.51695	0.0186394	0.0333447	0.0147053	darkorange
UBE2Z|Q9H832	0.41605	0.66072	0.668507	0.983192	0.827234	0.0119193	0.00294206	-0.00897726	darkturquoise
PRPF38B|Q5VTL8	3.48919	0.0340768	0.245572	0.0266757	0.336698	-0.0388619	-0.0763894	-0.0375275	midnightblue
AGAP2|F8VVT9	8.81085	0.00028853	0.0246116	0.000193434	0.0857538	0.0424425	0.0801229	0.0376804	green
ATP8A2|Q9NTI2	2.18999	0.116956	0.38222	0.100831	0.538828	-0.0153335	-0.0288154	-0.0134819	grey
DNMT1|P26358	2.1594	0.121085	0.123371	0.911996	0.423752	0.129191	0.0336614	-0.0955297	magenta
BOD1L1|Q8NFC6	0.469417	0.626724	0.99653	0.657522	0.657586	0.00516561	0.0684261	0.0632605	grey
DHRS7B|A0A0C4DGQ8	3.07852	0.0501655	0.360512	0.0388446	0.307094	0.0297512	0.0649616	0.0352104	darkgreen
CTNNBIP1|Q9NSA3	0.366128	0.694287	0.896355	0.91775	0.679739	-0.00901665	0.00963093	0.0186476	grey
MRGPRF|Q96AM1	0.173148	0.841251	0.837604	0.904763	0.998701	0.0342691	0.0310479	-0.00322126	purple
NPTX1|Q15818	1.89835	0.154874	0.765051	0.138566	0.309484	-0.019302	-0.0639611	-0.044659	violet
WDR47|O94967-4	0.878766	0.418907	0.718892	0.387061	0.725499	-0.0208334	-0.0436644	-0.022831	grey
POGLUT1|Q8NBL1	0.271435	0.762813	0.981443	0.760512	0.816583	0.00389827	0.0180067	0.0141084	grey
SPRY2|A0A0A0MTG9	1.9046	0.154583	0.269623	0.167666	0.847799	0.0400903	0.0551255	0.0150352	darkolivegreen
KCNAB1|Q14722-2	0.49599	0.610374	0.594321	0.776425	0.988914	-0.0153568	-0.0128948	0.00246203	grey
PRMT1|E9PKG1	1.79493	0.171152	0.166371	0.355492	0.988143	0.0245624	0.0223867	-0.00217575	orange
OS9|Q13438	0.285597	0.752159	0.824538	0.994487	0.799443	-0.00956339	0.00199323	0.0115566	grey
LSP1|P33241	3.70747	0.0286423	0.0411944	0.0716307	0.976768	-0.137696	-0.150611	-0.0129153	black
PTN|P21246	0.13132	0.877079	0.916676	0.997189	0.89886	-0.0281812	0.0061108	0.034292	purple
SLC39A14|Q15043	3.33113	0.0395322	0.0412615	0.129621	0.995288	-0.0554751	-0.0531767	0.00229845	midnightblue
DHCR24|Q3LIE7	1.66358	0.194558	0.381525	0.190253	0.754733	0.0858236	0.136737	0.0509131	darkorange
WARS|P23381	2.28457	0.10681	0.264435	0.104426	0.685836	0.0367428	0.0581095	0.0213666	grey
UBQLN1|Q9UMX0	0.609767	0.545373	0.880796	0.516492	0.722322	0.0072262	0.0199565	0.0127303	grey
DCN|P07585	0.493617	0.611811	0.921436	0.828615	0.583261	-0.0477046	0.0872828	0.134987	purple
PTRH2|J3KQ48	1.28611	0.280619	0.26518	0.866607	0.663815	-0.0277565	-0.0109099	0.0168466	skyblue
TROVE2|P10155	0.154296	0.85721	0.984987	0.85202	0.898284	-0.00269013	-0.010568	-0.00787783	tan
MEGF10|Q96KG7	0.555141	0.575785	0.56211	0.74355	0.989402	-0.0342986	-0.029236	0.00506256	magenta
ATRX|P46100	0.270622	0.76343	0.760816	0.850048	0.998862	0.0178252	0.0165629	-0.00126229	darkgrey
SSFA2|E9PHV5	1.45661	0.238526	0.711426	0.209777	0.491064	-0.0310668	-0.0799151	-0.0488483	darkred
NOP58|Q9Y2X3	0.148296	0.862354	0.891708	0.999809	0.900799	-0.00716927	0.000352644	0.00752192	pink
ASIC1|P78348-1	1.45439	0.238166	0.963845	0.260161	0.297291	0.00464348	0.0341619	0.0295185	lightgreen
OTUB1|J3KR44	0.367673	0.693223	0.961433	0.841859	0.668434	0.00363369	-0.0091776	-0.0128113	blue
NLGN4X|Q8N0W4	0.62421	0.537642	0.777272	0.911289	0.536632	-0.0112148	0.00820496	0.0194198	grey
PGM2|Q96G03	2.06917	0.131361	0.463333	0.110539	0.488589	-0.0301572	-0.0621255	-0.0319683	black
MAP4|E7EVA0	0.196205	0.822141	0.824657	0.88036	0.999937	0.0147824	0.0144897	-0.000292703	darkred
BCAT2|B3KSI3	1.88377	0.15707	0.313001	0.159049	0.765335	0.0577369	0.0880054	0.0302685	purple
SELT|A0A087WTN3	1.93562	0.149403	0.209202	0.200716	0.936754	-0.0292017	-0.0356956	-0.00649394	turquoise
CDH19|Q9H159	0.272857	0.761996	0.8536	0.982359	0.779891	0.0305749	-0.0120995	-0.0426744	magenta
CAMK1D|Q8IU85	6.02963	0.00331061	0.96607	0.00706594	0.00564081	-0.00392688	-0.0585602	-0.0546333	saddlebrown
HDAC11|Q96DB2	1.94908	0.147475	0.234421	0.177663	0.883189	-0.0624496	-0.0823583	-0.0199087	red
FMR1|A8MQB8	0.691585	0.503027	0.910731	0.746333	0.470045	-0.0243741	0.0520738	0.0764479	darkolivegreen
SLCO2A1|E7EU40	0.246357	0.782174	0.9972	0.846277	0.776452	-0.00347275	0.0314171	0.0348899	grey
PACSIN2|Q9UNF0	3.39649	0.0371759	0.956283	0.100925	0.0340112	0.00400457	-0.0351124	-0.039117	midnightblue
MBOAT7|Q96N66	3.97058	0.0217338	0.0579589	0.0306579	0.754772	0.056251	0.0753586	0.0191076	yellow
CBS|P35520	0.486096	0.616387	0.725343	0.62382	0.944254	-0.0179281	-0.026241	-0.00831293	darkred
CCBL1|Q16773	0.377785	0.686297	0.754266	0.998577	0.759451	0.0105141	-0.000899367	-0.0114135	red
CIC|I3L2J0	0.102869	0.902335	0.998993	0.912146	0.911756	0.00160528	0.018508	0.0169027	cyan
CLASP2|E7EW49	1.55172	0.216656	0.187791	0.661157	0.793382	0.0176431	0.0104979	-0.00714523	grey60
PTPRO|Q16827	0.751155	0.474927	0.486056	0.594954	0.999473	-0.0447555	-0.0460575	-0.00130207	grey
DDX18|Q9NVP1	1.38376	0.255124	0.347377	0.296308	0.925694	-0.0215444	-0.0279015	-0.00635706	turquoise
MIF4GD|J3QRZ6	0.20419	0.815736	0.956189	0.79956	0.903151	0.00839026	0.0226205	0.0142303	magenta
PSMB3|P49720	0.351964	0.704124	0.906068	0.679753	0.853999	-0.00862296	-0.0206149	-0.011992	greenyellow
HMGN3|A0A087WZE9	2.43238	0.0927155	0.393953	0.0764151	0.443744	-0.0403569	-0.0817472	-0.0413903	cyan
BTF3L4|Q96K17	3.1048	0.0489349	0.254463	0.0403124	0.421989	0.0313925	0.0586947	0.0273023	grey60
RHOF|Q9HBH0	1.0058	0.370014	0.433643	0.441939	0.977113	0.0453843	0.0536531	0.00826875	grey
PDZD4|Q76G19	0.320756	0.726302	0.716963	0.83981	0.995533	-0.0237885	-0.0207624	0.00302608	grey
PPP1R9B|D3DTX6	7.33543	0.0010382	0.0346133	0.00077837	0.161243	0.0459279	0.0827408	0.0368129	green
ARFIP1|P53367	0.756145	0.471988	0.976876	0.621776	0.450154	-0.00306642	0.016719	0.0197854	grey
MTMR12|Q9C0I1	0.282385	0.754548	0.99978	0.802436	0.756577	0.000289272	-0.0110633	-0.0113526	yellow
C19orf25|Q9UFG5	7.12764	0.0012465	0.0114814	0.00163934	0.436056	0.0637236	0.093214	0.0294903	brown
SLC9A7|A0A087WXD1	0.160602	0.851837	0.995989	0.859906	0.872832	-0.00160299	-0.0118611	-0.0102581	yellow
HTATSF1|O43719	6.41742	0.00233987	0.0101216	0.00440764	0.667069	-0.0490144	-0.0645818	-0.0155674	magenta
GGT5|P36269	1.33963	0.26634	0.900335	0.260418	0.380433	0.0142762	0.0621518	0.0478756	purple
PHC2|A0A0A0MSI2	2.61719	0.0783225	0.164899	0.0905015	0.776634	-0.0423852	-0.0596561	-0.017271	turquoise
GARNL3|Q5VVW2	3.75222	0.0269036	0.590163	0.23179	0.0198378	-0.0240035	0.0471977	0.0712012	grey
CALML3|P27482	2.80108	0.0652473	0.067948	0.858275	0.311019	-0.123747	-0.0349992	0.0887478	darkturquoise
ATP5C1|P36542-2	0.893316	0.412355	0.965931	0.424631	0.487166	-0.00652587	-0.0393426	-0.0328167	blue
DIP2B|Q9P265	0.946933	0.391186	0.655228	0.893146	0.400412	0.0112169	-0.0069806	-0.0181975	white
ACO1|P21399	0.306412	0.736733	0.755478	0.796618	0.998286	0.0146103	0.0158638	0.00125349	red
DIS3|Q9Y2L1	0.269065	0.764614	0.748085	0.890087	0.986556	-0.0215326	-0.0164315	0.00510109	darkgrey
BIN2|F5H0W4	3.8102	0.0270881	0.105661	0.0273216	0.54732	-0.0778563	-0.121571	-0.0437145	turquoise
LAMP2|P13473-2	5.68968	0.00449622	0.249505	0.00299737	0.0690455	-0.0659252	-0.167301	-0.101376	red
FADS3|Q9Y5Q0	0.846954	0.433467	0.39967	0.779954	0.833943	-0.0671608	-0.0367104	0.0304504	grey
PHKG1|F6VCX5	1.01057	0.367492	0.440416	0.99982	0.518721	0.0277073	0.000493162	-0.0272142	darkred
RABAC1|M0R3D4	1.58234	0.210496	0.996597	0.272262	0.233052	0.00207527	0.0486843	0.046609	grey
MOCS2|O96007	0.226145	0.797986	0.781778	0.914812	0.984617	-0.0177929	-0.0128933	0.00489959	skyblue
0|P80748	1.62821	0.20115	0.449922	0.18414	0.67702	-0.131338	-0.231937	-0.1006	salmon
IRGQ|Q8WZA9	5.01279	0.00831498	0.0166503	0.0210013	0.902183	0.0494596	0.0578574	0.00839785	grey
MRPS22|P82650	3.22027	0.0438829	0.135832	0.0462175	0.647832	0.0591503	0.0891559	0.0300056	brown
CUL2|Q13617	2.87824	0.0606396	0.0595042	0.187103	0.98565	0.0264177	0.0243775	-0.00204016	darkturquoise
SLU7|O95391	1.35515	0.264318	0.303068	0.397046	0.978851	-0.0626544	-0.073008	-0.0103537	grey
PLEK|P08567	0.239786	0.787261	0.817011	0.999827	0.861971	0.0312582	0.00112035	-0.0301378	grey
NADK2|Q4G0N4	0.522003	0.594848	0.726666	0.593387	0.924464	0.0121883	0.0188212	0.00663297	yellow
MCF2L|O15068-9	2.91411	0.058612	0.404739	0.0457207	0.306227	-0.0172049	-0.0388729	-0.021668	grey
EDNRB|P24530	1.32663	0.271072	0.465313	0.911319	0.316061	-0.0658391	0.028359	0.0941981	grey
ST7|G3XAH9	0.795161	0.45663	0.999604	0.497493	0.466146	-0.00138744	-0.0777096	-0.0763222	turquoise
POLG2|Q9UHN1	0.436571	0.647859	0.620736	0.875576	0.967454	0.0493975	0.0339755	-0.015422	turquoise
ATP6V1B2|P21281	0.401717	0.670184	0.901192	0.896141	0.6507	-0.00521451	0.00645762	0.0116721	lightyellow
DDX56|Q9NY93	1.85645	0.161518	0.182746	0.274127	0.994125	0.0409832	0.0436549	0.00267167	grey
COPS7B|Q9H9Q2	0.628849	0.535183	0.574079	0.994712	0.698503	-0.0145971	-0.00171457	0.0128825	grey
MYO1C|O00159-3	0.574967	0.564468	0.909095	0.540248	0.7124	0.0143349	0.0441008	0.0297659	purple
SEC61A1|B4DR61	0.674299	0.511685	0.498384	0.693873	0.990497	-0.016421	-0.0143174	0.0021036	midnightblue
AHCYL1|O43865	4.62896	0.0118212	0.00948378	0.115825	0.85957	0.0702548	0.0567371	-0.0135177	lightgreen
SCYL2|Q6P3W7	2.13065	0.123819	0.134957	0.240677	0.999696	-0.0220975	-0.0223927	-0.000295176	grey
MPP2|D3DX49	0.452732	0.637112	0.983704	0.757075	0.617372	0.00340714	-0.0169432	-0.0203503	pink
SLC19A1|P41440	4.01662	0.0225169	0.578551	0.0198485	0.0891247	-0.0325429	-0.104725	-0.0721822	grey
FKBP5|Q13451	2.68181	0.0730822	0.991396	0.139475	0.0731584	0.00467517	-0.0862461	-0.0909212	tan
ALCAM|Q13740-2	0.64362	0.527428	0.526566	0.673526	0.9984	-0.0215922	-0.0204114	0.0011808	saddlebrown
TLE3|H0YKT5	0.142153	0.867806	0.859687	0.982244	0.958203	0.0228411	0.00939129	-0.0134498	darkgrey
ICT1|J3KS15	0.385603	0.680991	0.708395	0.744221	0.996137	0.0166241	0.0185556	0.00193155	brown
EHBP1L1|Q8N3D4	3.54498	0.0337344	0.226721	0.028011	0.310399	-0.0664938	-0.137411	-0.070917	grey
GGH|Q92820	0.444288	0.642469	0.943967	0.625657	0.751631	-0.00717984	-0.0247647	-0.0175848	grey
SWAP70|Q9UH65	8.98441	0.000248686	0.322481	0.000191887	0.00437837	-0.0200236	-0.0695705	-0.049547	tan
TENM3|Q9P273	0.0967778	0.907843	0.991141	0.9529	0.899189	-0.00276967	0.00784035	0.01061	grey
CCDC43|Q96MW1	0.0042233	0.995786	0.999499	0.995554	0.997206	0.000402286	0.00144686	0.00104457	darkturquoise
MDP1|Q86V88	2.0106	0.138984	0.14387	0.27998	0.998814	0.054354	0.0528946	-0.00145942	grey
ARHGAP33|O14559	2.6897	0.0748195	0.871781	0.0749174	0.12922	0.0201701	0.111382	0.0912114	yellow
MRPL34|Q9BQ48	1.09882	0.337419	0.964104	0.352808	0.404228	0.00936796	0.061602	0.052234	blue
PPP3CA|Q08209	0.29009	0.748788	0.938226	0.72871	0.859923	0.0122583	0.0329961	0.0207378	lightgreen
DPP3|G3V180	0.30487	0.737863	0.782871	0.999998	0.815288	0.0121055	-4.28951e-05	-0.0121484	red
PDK2|Q15119	11.8209	2.32127e-05	1.43668e-05	0.00817211	0.552198	0.079245	0.060414	-0.018831	yellow
DGKE|P52429	5.73203	0.00432759	0.0299829	0.00495284	0.470281	0.0332817	0.0499466	0.0166649	yellow
SH3GLB1|Q9Y371	0.820633	0.443217	0.720369	0.412683	0.77475	-0.0284623	-0.0555046	-0.0270423	darkred
SH3GL2|Q99962	0.0411144	0.959735	0.98458	0.993085	0.95892	0.00277867	-0.00223954	-0.0050182	yellow
MDC1|Q14676	2.39863	0.0959492	0.372871	0.717615	0.0967285	0.0472645	-0.032458	-0.0797225	grey
HEPACAM|Q14CZ8-2	0.663712	0.517975	0.975287	0.545104	0.583609	-0.0167901	-0.0963669	-0.0795768	darkred
ANO3|E9PQ79	0.699417	0.499153	0.474019	0.893192	0.837978	-0.0331189	-0.0154739	0.017645	yellow
RSF1|Q96T23	1.48298	0.232166	0.307748	0.999761	0.385091	-0.0306379	0.000536918	0.0311748	grey
NXN|Q6DKJ4	1.1025	0.33608	0.644166	0.306639	0.697089	-0.0293957	-0.058877	-0.0294813	grey
SNRPD3|P62318	2.6021	0.0788474	0.469149	0.538561	0.0693206	0.0218745	-0.0238371	-0.0457116	pink
STX16|O14662	1.22748	0.297161	0.780566	0.268	0.516179	-0.00910178	-0.0254898	-0.0163881	grey
EMC10|M0R2A0	0.227493	0.796916	0.901103	0.974487	0.802093	-0.00713634	0.00428593	0.0114223	grey
TRMT1|Q9NXH9	2.54372	0.0833621	0.411846	0.620991	0.0785006	-0.0419949	0.0370213	0.0790162	grey
KIF5B|P33176	2.20375	0.115421	0.663939	0.46112	0.0960117	0.00913439	-0.0151838	-0.0243182	tan
CCAR2|Q8N163	3.1338	0.0476132	0.554838	0.0381157	0.179543	0.0167626	0.0484512	0.0316886	pink
RUFY2|Q8WXA3	0.967862	0.383226	0.353922	0.832533	0.807323	0.0183744	0.00925747	-0.00911692	brown
FBXO44|Q9H4M3	0.36768	0.693218	0.759644	0.715737	0.975301	0.0205631	0.0273682	0.00680507	brown
FLAD1|Q8NFF5	0.0558327	0.945725	0.999973	0.957014	0.946384	0.000101878	-0.00497231	-0.00507419	turquoise
GALNT8|P17658	5.85855	0.00386114	0.968646	0.00813669	0.00642683	-0.00428839	-0.0655594	-0.0612711	turquoise
ATXN7L3B|Q96GX2	0.275424	0.759925	0.769418	0.99186	0.876398	0.0166395	0.00356255	-0.013077	grey
REPS2|Q8NFH8	3.734	0.0270971	0.949286	0.0384422	0.0422252	0.00368983	0.0359603	0.0322704	yellow
ATP2A3|Q93084	0.521642	0.595136	0.626701	0.665867	0.993883	-0.125663	-0.141172	-0.0155095	grey
LMBRD1|Q9NUN5	1.2662	0.286566	0.389876	0.333066	0.93636	-0.0472093	-0.0611547	-0.0139454	grey
NUCB2|V9HW75	2	0.140411	0.653945	0.119066	0.35199	0.011585	0.0316299	0.0200449	darkgreen
C9orf78|Q9NZ63	1.51111	0.226673	0.212657	0.468572	0.958101	-0.0702596	-0.0575775	0.012682	royalblue
FBXL8|Q96CD0	1.96197	0.148346	0.644044	0.483386	0.130987	0.0369892	-0.0639314	-0.100921	grey
ARHGAP5|Q13017	1.91474	0.152443	0.169752	0.265219	0.997546	0.019093	0.019865	0.000772004	tan
KRT2|P35908	0.507103	0.603691	0.999193	0.653288	0.621115	0.00613176	0.170314	0.164183	grey
CTNND2|E9PHB5	1.4225	0.249257	0.436132	0.235189	0.851681	0.0424937	0.0604545	0.0179608	grey
POLDIP2|Q9Y2S7	8.74994	0.000304007	0.00261649	0.000618725	0.512392	0.056567	0.0767259	0.0201589	brown
ATP5J2-PTCD1|G3V325	2.01723	0.138099	0.165381	0.97056	0.340494	0.0311244	0.00478173	-0.0263427	blue
LAMP5|Q9UJQ1	0.221442	0.801733	0.951318	0.933842	0.786685	-0.00917554	0.0129629	0.0221385	yellow
TJP2|Q9UDY2	0.906484	0.40705	0.408859	0.567998	0.998625	-0.0432793	-0.0414249	0.0018544	tan
GALNT2|Q10471	1.04761	0.354379	0.921224	0.581837	0.322782	-0.00574753	0.017865	0.0236126	grey
TMLHE|Q9NVH6	3.10705	0.0488311	0.0659195	0.101522	0.975464	0.0704499	0.0777209	0.00727098	steelblue
LYRM7|Q5U5X0	1.63107	0.200593	0.4557	0.182672	0.668522	0.0257898	0.0460268	0.020237	blue
OLA1|Q9NTK5	1.23846	0.293988	0.50872	0.281925	0.784133	-0.0158232	-0.0262245	-0.0104013	saddlebrown
TRPM3|A2A3F7	0.347311	0.707386	0.687163	0.863673	0.9811	-0.0249496	-0.0187805	0.00616905	royalblue
UEVLD|Q8IX04	0.831461	0.438342	0.984565	0.46452	0.486087	-0.0033618	-0.0291459	-0.0257841	tan
GNN|Q6P2S7	1.42416	0.245278	0.359989	0.271303	0.891934	0.177111	0.241844	0.0647332	royalblue
RPS19|P39019	0.796871	0.453418	0.457179	0.603188	0.999313	-0.0293258	-0.0283759	0.000949833	grey
NTNG1|Q9Y2I2	2.65877	0.0747034	0.3068	0.063064	0.479928	0.0393285	0.073298	0.0339695	blue
TMEM63C|Q9P1W3	1.47212	0.234092	0.875404	0.22489	0.357096	-0.0105723	-0.0430868	-0.0325145	midnightblue
SEC23B|Q15437	0.276576	0.758921	0.738069	0.923832	0.96331	-0.0140902	-0.00866726	0.00542298	red
PRPF31|E7EVX8	1.26699	0.285908	0.868516	0.559478	0.253841	-0.00823748	0.0202261	0.0284635	pink
IGLV3-21|A0A075B6J7	0.659178	0.521174	0.741295	0.496132	0.82885	-0.128784	-0.240196	-0.111413	salmon
HDLBP|A0A024R4E5	3.23781	0.0431634	0.401166	0.0328901	0.244009	0.0156279	0.0370416	0.0214137	brown
AMPD2|Q01433	7.16137	0.00120999	0.00804166	0.00199638	0.541973	-0.0541572	-0.0748026	-0.0206454	greenyellow
TMEM115|Q12893	0.957389	0.388793	0.678499	0.359174	0.747931	-0.0254337	-0.0493266	-0.0238929	salmon
MOB4|Q9Y3A3	1.86725	0.159596	0.667316	0.136425	0.380585	0.00991293	0.026812	0.0168991	steelblue
LURAP1|Q96LR2	2.28623	0.107158	0.128896	0.955892	0.295032	-0.0760079	-0.0131487	0.0628592	grey
NUBP2|Q9Y5Y2	5.12548	0.00750227	0.0247221	0.0123237	0.719749	-0.0517403	-0.0683262	-0.0165858	midnightblue
GAA|P10253	1.00252	0.370406	0.558863	0.95241	0.418146	0.0237887	-0.00827704	-0.0320658	tan
RIPK2|O43353	0.507419	0.603502	0.997035	0.690183	0.597966	0.00217363	-0.0293703	-0.031544	black
KCNIP3|A0A0A0MRH3	0.265178	0.767597	0.967714	0.88884	0.747353	-0.00743425	0.0170326	0.0244669	grey
SYTL4|Q96C24	1.27409	0.285298	0.333872	0.391054	0.983281	-0.0827887	-0.0945986	-0.0118099	salmon
TYRO3|Q06418	0.0125	0.987579	0.986566	0.997846	0.996994	-0.00232974	-0.00112187	0.00120787	greenyellow
HSPA13|P48723	1.03746	0.357922	0.409552	0.439829	0.981863	0.0197172	0.0228022	0.003085	green
MKRN2|Q9H000	2.42008	0.093813	0.958931	0.11451	0.128299	-0.00402579	-0.0353976	-0.0313718	turquoise
AFF4|Q9UHB7	3.04527	0.0523553	0.203451	0.0484752	0.524849	-0.0782786	-0.134206	-0.0559276	grey
ATP6V0A1|K7EN36	2.30772	0.104466	0.992055	0.144163	0.123671	-0.00230961	-0.0439639	-0.0416542	grey
NCSTN|Q92542	2.65495	0.0751584	0.159646	0.0884596	0.786474	-0.0363165	-0.0506528	-0.0143363	turquoise
ARPC3|O15145	0.912066	0.404822	0.773565	0.370685	0.666469	0.0122711	0.029242	0.0169709	skyblue
TMEM151A|Q8N4L1	1.26191	0.288424	0.259777	0.617423	0.926224	-0.0483401	-0.0354441	0.012896	grey
ABCG2|Q9UNQ0	0.0868701	0.916872	0.995771	0.91912	0.93537	0.00278591	0.0144339	0.011648	brown
SLC25A46|Q96AG3	6.52067	0.00213417	0.0188107	0.00251953	0.42647	0.0410584	0.06154	0.0204816	steelblue
PHF3|Q92576	2.76397	0.0719728	0.564416	0.0589071	0.225161	-0.053761	-0.150415	-0.0966543	turquoise
LIME1|A0A087WZP9	0.635351	0.533276	0.914753	0.76786	0.501271	-0.0247603	0.0499796	0.0747399	grey
CD99L2|Q8TCZ2	1.32837	0.269282	0.255242	0.494637	0.978404	-0.0416154	-0.0358835	0.00573191	lightyellow
PITPNA|Q00169	0.890499	0.413499	0.865053	0.710472	0.380057	0.00863457	-0.0160139	-0.0246485	saddlebrown
CLSTN1|O94985	0.520007	0.596025	0.880296	0.861342	0.57248	0.00983832	-0.0128418	-0.0226802	grey
EPB41L4B|Q9H329	0.990675	0.374737	0.907237	0.361713	0.505136	0.00866992	0.0340051	0.0253352	lightgreen
TUBB3|Q13509	0.938465	0.394454	0.360483	0.742385	0.899823	0.0163144	0.0105822	-0.00573227	blue
RETSAT|Q6NUM9	0.121209	0.885972	0.881007	0.987127	0.961115	0.0107451	0.00414158	-0.00660355	grey
NLGN3|Q9NZ94	6.61564	0.00196123	0.00460965	0.00699489	0.891159	0.0515538	0.0595707	0.00801684	green
G3BP1|Q13283	1.65663	0.195682	0.300618	0.991044	0.297703	-0.0209946	0.00217371	0.0231683	darkred
LEO1|Q8WVC0	1.07084	0.348042	0.938234	0.345094	0.463671	-0.0135202	-0.0651633	-0.0516431	turquoise
SORT1|Q99523	7.75744	0.000717545	0.0347663	0.000504486	0.122765	-0.0412345	-0.0767556	-0.0355211	red
ILK|A0A0A0MTH3	0.167936	0.845633	0.905305	0.992419	0.863858	0.0115041	-0.00383534	-0.0153394	purple
TATDN3|Q17R31	0.215942	0.806146	0.808303	0.871387	0.999987	-0.0116454	-0.0115418	0.000103639	grey
GRM4|B7ZLU9	0.764464	0.468954	0.440067	0.892651	0.846866	-0.0469416	-0.0219887	0.0249529	grey
CACNB3|P54284	2.99308	0.0543879	0.389821	0.0422165	0.300941	0.0267507	0.0599998	0.0332491	yellow
SH3PXD2A|Q5TCZ1	0.547844	0.579823	0.918425	0.805498	0.549607	-0.00431193	0.00829926	0.0126112	yellow
NUP133|Q8WUM0	0.58997	0.556154	0.715288	0.547247	0.898317	-0.00998284	-0.01618	-0.0061972	grey
ARL2|P36404	0.441371	0.64433	0.83271	0.620698	0.871923	0.0136123	0.0265524	0.0129402	grey
IGHA1|P01876	0.750481	0.474631	0.810956	0.441137	0.714433	-0.0876167	-0.209702	-0.122086	salmon
ACY1|Q03154	2.04777	0.134096	0.209741	0.998014	0.244529	0.0332232	-0.00141487	-0.0346381	tan
DNAJC7|Q99615	2.09544	0.128083	0.248706	0.138486	0.794678	0.0233746	0.033735	0.0103604	darkorange
TIAM2|E9PKT1	3.40637	0.0368324	0.600646	0.0304192	0.130435	-0.0199149	-0.0641058	-0.0441909	skyblue3
ELAC2|G5E9D5	1.07652	0.344619	0.490016	0.36119	0.883046	-0.0386329	-0.056806	-0.0181731	turquoise
ZFYVE21|Q9BQ24-2	2.25769	0.109599	0.136806	0.186021	0.98087	0.0406443	0.0449893	0.00434505	grey
ZNF598|Q86UK7	0.182206	0.83369	0.977552	0.922876	0.818431	0.00340762	-0.00773097	-0.0111386	grey
CPNE2|Q96FN4	0.596703	0.552463	0.648519	0.57651	0.954039	-0.0123912	-0.0168684	-0.00447726	red
PLEKHA5|Q9HAU0-6	2.38712	0.0968175	0.444525	0.0788686	0.40624	0.0202327	0.0436852	0.0234525	darkgreen
SAP30BP|Q9UHR5	1.04093	0.357533	0.340846	0.596846	0.983344	-0.0350487	-0.0300787	0.00497004	grey
TDP2|O95551	0.623346	0.539228	0.721024	0.523433	0.889138	-0.0353537	-0.0579543	-0.0226006	grey
BAG5|Q9UL15	1.04606	0.354917	0.807105	0.324413	0.571004	-0.00611442	-0.0170057	-0.0108913	turquoise
MINK1|Q8N4C8-5	0.372286	0.690738	0.855534	0.667129	0.896533	-0.0283838	-0.0525886	-0.0242049	cyan
TBC1D4|O60343	6.99001	0.00140746	0.00822586	0.00244298	0.579861	-0.0377651	-0.0513722	-0.0136071	plum1
FARSB|Q9NSD9	6.45093	0.00227098	0.0592061	0.00165993	0.175598	0.0476279	0.0884029	0.040775	lightgreen
CECR5|Q9BXW7	2.01886	0.137882	0.413123	0.780265	0.14471	0.0308097	-0.0196056	-0.0504153	brown
HCFC1|P51610	0.816323	0.444813	0.55259	0.994978	0.545689	-0.010782	0.00119349	0.0119755	cyan
TMEM120A|Q9BXJ8	0.108058	0.897674	0.947127	0.990566	0.903366	-0.0048157	0.00242567	0.00724138	grey
SRPRB|Q9Y5M8	1.69915	0.187781	0.384566	0.180523	0.734085	0.0225556	0.0365943	0.0140387	grey60
PC|P11498	2.04405	0.134577	0.126076	0.33198	0.972695	0.0324448	0.028377	-0.00406778	blue
TPCN1|B7Z3R2	1.1723	0.313789	0.893389	0.568818	0.281952	0.0213416	-0.0569602	-0.0783018	white
TNS2|Q63HR2	0.422137	0.656742	0.639586	0.944625	0.88608	-0.0242432	-0.0104129	0.0138303	turquoise
KSR2|Q6VAB6	1.36014	0.261066	0.352519	0.303235	0.928329	-0.0254734	-0.0329024	-0.00742908	royalblue
DGKB|Q9Y6T7	5.27624	0.00653988	0.0357373	0.00779485	0.532031	0.0851554	0.125179	0.0400238	orangered4
HSPB1|P04792	4.09025	0.0194463	0.146693	0.0159241	0.360322	-0.0980126	-0.176106	-0.0780932	black
PRKAR1B|P31321	1.23375	0.295344	0.340402	0.385112	0.983859	0.0261894	0.0297016	0.0035122	darkorange
ISG15|A0A096LNZ9	0.653342	0.522386	0.924814	0.746804	0.489933	0.02732	-0.0637778	-0.0910978	grey
ADCYAP1R1|P41586-3	0.097883	0.906837	0.93868	0.907996	0.987493	0.0124696	0.0185793	0.00610969	greenyellow
BOLA2|Q9H3K6	1.31589	0.272581	0.369423	0.311504	0.924429	-0.0348783	-0.0455809	-0.0107026	greenyellow
SUGP2|Q8IX01	1.02896	0.36092	0.760993	0.32727	0.621242	0.0130211	0.031939	0.0189179	pink
OXA1L|S4R3Q9	1.40421	0.250091	0.326215	0.303714	0.945253	0.0442444	0.0550692	0.0108249	orange
NDUFA11|Q86Y39	3.55989	0.0318908	0.164359	0.027903	0.458291	0.0352643	0.0605699	0.0253056	blue
CCDC120|Q96HB5	1.75049	0.181656	0.380554	0.936798	0.205605	-0.0729521	0.0209378	0.0938899	grey
MAF1|E9PSH4	0.0020603	0.997942	0.997731	0.999347	0.999706	-0.00275656	-0.00171839	0.00103817	grey
FAM195B|I3L2L5	3.3947	0.0372384	0.152404	0.0350421	0.538531	0.0636068	0.103373	0.0397657	steelblue
SSTR2|P30874	0.104522	0.900847	0.951488	0.894362	0.973467	0.0103097	0.0186407	0.00833095	grey60
FABP3|P05413	1.30735	0.274862	0.300984	0.391843	0.995919	0.0432304	0.0459814	0.00275096	darkorange
STK38L|Q9Y2H1	5.72757	0.00434505	0.00434225	0.653734	0.118852	0.0608691	0.0198756	-0.0409935	yellowgreen
EFNB1|P98172	0.823225	0.442698	0.585469	0.453158	0.90561	-0.0309328	-0.0456994	-0.0147667	grey
DNAJC3|Q13217	3.3282	0.0396416	0.15079	0.848287	0.0591632	-0.0302602	0.0106425	0.0409026	grey
IGLV3-27|A0A075B6J3	0.0531343	0.948291	0.959973	0.999968	0.96245	-0.027431	-0.000879736	0.0265513	salmon
TRAPPC11|Q7Z392	0.888579	0.414281	0.881682	0.692783	0.38021	-0.00408327	0.00842214	0.0125054	grey
RNF114|Q9Y508	2.84712	0.0624567	0.117787	0.0847926	0.850673	-0.0490568	-0.0636909	-0.0146341	tan
PPFIA2|O75334-6	0.768777	0.467566	0.983992	0.620517	0.447448	-0.00636978	0.0416253	0.0479951	orangered4
FBXO31|Q5XUX0	0.220418	0.802551	0.999326	0.8281	0.814468	-0.00100556	-0.0203135	-0.0193079	cyan
C12orf45|A0A087WT30	1.0495	0.354606	0.886507	0.607699	0.322259	-0.0447471	0.106352	0.151099	green
OPA3|Q9H6K4-2	3.54086	0.0343654	0.0444622	0.097032	0.969097	-0.105107	-0.117398	-0.012291	grey
CHDH|Q8NE62	0.268784	0.764828	0.984439	0.859981	0.747387	0.00541314	-0.0202678	-0.025681	black
ABCA3|H0Y3H2	0.394021	0.675323	0.804351	0.665801	0.926371	-0.0118099	-0.0194953	-0.00768542	grey
MAPT|P10636-6	2.7472	0.0686753	0.581711	0.0558503	0.22816	0.036743	0.103845	0.0671019	yellow
FBXO21|O94952-1	0.215595	0.806415	0.800434	0.886598	0.997616	-0.00890957	-0.00789701	0.00101256	magenta
RGMA|Q96B86	0.177778	0.837377	0.884281	0.843877	0.982381	0.0132985	0.0188512	0.00555271	brown
METTL16|Q86W50	0.780843	0.461436	0.559167	0.496874	0.947628	-0.0356137	-0.0476339	-0.0120201	turquoise
MGARP|Q8TDB4	0.376209	0.687466	0.69848	0.775159	0.999963	-0.0484597	-0.0490004	-0.000540702	white
KIAA1467|A2RU67	1.06592	0.348074	0.372382	0.468829	0.997528	0.0193253	0.0203816	0.00105629	blue
CHI3L1|P36222	1.2227	0.298554	0.277324	0.55579	0.962775	-0.135344	-0.109972	0.025372	tan
NACA|F8VZJ2	2.76582	0.0674703	0.214419	0.0638476	0.603623	0.0287151	0.0466619	0.0179468	grey60
RPS6KA2|Q15349-2	6.10196	0.00310257	0.269374	0.00207803	0.0466373	-0.0251148	-0.0677916	-0.0426768	greenyellow
ALDH3A2|P51648	1.06436	0.348607	0.923712	0.572388	0.317487	0.00787096	-0.0252541	-0.0331251	greenyellow
ICA1|Q05084	2.80608	0.0649385	0.0514087	0.381113	0.769016	0.0226845	0.0153979	-0.00728667	green
ITGA2|P17301	2.70545	0.0714567	0.108967	0.113087	0.930211	-0.0757989	-0.0906377	-0.0148388	magenta
HMOX1|P09601	0.887436	0.41742	0.48836	0.524077	0.970868	-0.0436995	-0.0550539	-0.0113544	black
SCN1A|P35498	0.932754	0.396674	0.509602	0.424021	0.928771	-0.0263287	-0.0358706	-0.00954194	white
GLIPR2|Q9H4G4	3.83429	0.0246757	0.107295	0.024512	0.542158	-0.0974203	-0.1529	-0.05548	red
TOMM40L|Q969M1	2.57416	0.0809763	0.983959	0.111122	0.101692	0.00371682	0.0530112	0.0492944	grey
CRBN|Q96SW2	2.30772	0.104467	0.626441	0.466081	0.0869632	0.0123346	-0.0190451	-0.0313798	grey
CPNE3|O75131	1.45961	0.236959	0.826401	0.535614	0.206737	0.0119871	-0.0262388	-0.038226	black
SZT2|Q5T011	2.91964	0.0583053	0.0525713	0.728515	0.392561	-0.0506743	-0.019703	0.0309713	grey
RRAS2|P62070	1.04205	0.356316	0.684291	0.324204	0.689153	0.018608	0.0388657	0.0202578	black
PPP2CA|P67775	2.41661	0.0941248	0.116857	0.964619	0.27633	0.0379261	0.00584415	-0.0320819	grey
TWF1|Q12792-3	0.115711	0.890845	0.982311	0.955058	0.880532	-0.00268441	0.00519829	0.00788269	tan
FAM131B|Q86XD5-3	1.13397	0.325626	0.50045	0.325097	0.844529	-0.0191184	-0.0294635	-0.0103451	grey
RBM27|U3KPZ7	0.192615	0.825235	0.997848	0.874491	0.819211	-0.00363687	0.0347238	0.0383607	cyan
COMMD5|Q9GZQ3	1.81148	0.168434	0.244143	0.210762	0.917782	0.0323963	0.0411024	0.00870613	grey
SLC35E1|H7C1I0	2.03764	0.135878	0.148693	0.938819	0.37978	-0.0806825	-0.0174826	0.0631999	grey
LYRM5|Q6IPR1	1.22917	0.2986	0.863887	0.574545	0.266432	-0.0194356	0.0486059	0.0680415	grey
GSPT1|P15170-3	1.14979	0.320621	0.678234	0.288051	0.64333	-0.0102587	-0.0222801	-0.0120214	greenyellow
SCCPDH|Q8NBX0	0.0127883	0.987295	0.995068	0.986114	0.995679	-0.00168042	-0.00340876	-0.00172834	saddlebrown
IPO13|O94829	0.940614	0.393622	0.763378	0.359455	0.661969	-0.0175552	-0.0414261	-0.0238709	grey
PNISR|Q8TF01	0.0829418	0.920487	0.996538	0.949044	0.914893	0.00440873	-0.0209097	-0.0253184	darkgrey
FUNDC2|Q9BWH2	2.64833	0.0754494	0.185974	0.0799975	0.715344	0.0328174	0.0487705	0.0159531	blue
ZFAND2B|Q8WV99	0.360868	0.697924	0.907694	0.909259	0.68046	0.0151133	-0.0180665	-0.0331798	yellowgreen
FAM3C|Q92520	1.00523	0.36942	0.513842	0.38046	0.890943	0.0242405	0.0352946	0.011054	pink
RAPGEF2|H0Y8H7	1.882	0.162139	0.509645	0.712693	0.162475	0.0475443	-0.0424817	-0.090026	grey
CRTAC1|Q9NQ79	0.510047	0.601933	0.702483	0.616303	0.951079	-0.0144846	-0.020472	-0.00598741	red
KCNJ9|Q92806	4.46801	0.0137099	0.0273266	0.992904	0.0667437	-0.0846625	-0.00443692	0.0802256	darkmagenta
ENOPH1|Q9UHY7	0.930711	0.397471	0.906643	0.38247	0.531972	-0.00652535	-0.0247891	-0.0182637	lightcyan
ZC3H4|M0QY97	0.936456	0.395233	0.362335	0.800382	0.849496	-0.0404195	-0.0227136	0.0177059	pink
BCAR1|P56945	0.672086	0.512805	0.492177	0.720423	0.980632	0.015121	0.0123733	-0.0027477	orangered4
ITM2C|F5H4I5	2.34354	0.102887	0.76714	0.0902545	0.197629	-0.0344769	-0.138355	-0.103878	grey
UROD|P06132	1.31961	0.271594	0.239888	0.691997	0.831646	0.0257785	0.0156808	-0.0100977	grey
SUMO3|A8MU27	0.0837562	0.919716	0.913876	0.962614	0.996533	0.00860458	0.00674849	-0.00185609	green
0|A0A096LP75	1.78467	0.172859	0.196855	0.278202	0.993708	-0.0313706	-0.0334963	-0.00212572	tan
NOS1|C9J5P6	2.68163	0.0730953	0.93308	0.182691	0.0642798	-0.00514847	0.0310976	0.0362461	brown
DDOST|P39656	1.99802	0.140679	0.771748	0.12675	0.281748	0.00820592	0.0282799	0.020074	grey
SAR1A|Q9NR31	1.43887	0.24179	0.996106	0.341022	0.241454	0.00105149	-0.0212112	-0.0222627	saddlebrown
RPL10A|P62906	1.60645	0.205443	0.268633	0.998848	0.36186	-0.031558	-0.00111737	0.0304406	grey
BST2|Q10589	0.155539	0.856189	0.849767	0.917464	0.997904	0.0343199	0.0301248	-0.00419509	grey
FAM208A|Q9UK61	1.9923	0.142223	0.570445	0.6035	0.128184	0.0322688	-0.0375201	-0.0697889	magenta
LPAR1|Q6GPG7	0.454477	0.636011	0.945478	0.620085	0.743409	-0.0182831	-0.0645663	-0.0462832	red
DYNC1I2|Q13409-7	3.94839	0.0221872	0.12143	0.0201472	0.460815	-0.0383369	-0.0636556	-0.0253187	red
FASN|P49327	0.91044	0.40547	0.553451	0.413144	0.893789	-0.0186758	-0.0275894	-0.00891367	skyblue3
ELAVL4|P26378	2.10198	0.12728	0.984321	0.224807	0.122724	-0.00330823	0.0391585	0.0424667	grey60
RNF213|A0A0A0MTC1	2.90975	0.0588549	0.28528	0.0485546	0.433422	-0.0414694	-0.0785763	-0.0371069	magenta
ARMC10|Q8N2F6	0.584878	0.558962	0.540764	0.74581	0.985512	0.0197361	0.0164074	-0.00332868	yellow
HIST2H2BC|Q6DN03	0.59611	0.553185	0.894201	0.800777	0.52278	0.034625	-0.0586159	-0.0932409	grey
NAP1L1|H0YIV4	0.409788	0.664838	0.89403	0.638295	0.829554	-0.00688134	-0.0166542	-0.00977283	saddlebrown
0|F5H5P2	8.3711	0.000421244	0.00184953	0.00136188	0.728266	0.0511526	0.0633007	0.0121481	brown
TRIP12|Q14669-2	0.296116	0.744315	0.992977	0.824083	0.731945	-0.00164176	0.0103888	0.0120306	grey
MPP6|Q9NZW5	1.40278	0.25044	0.418538	0.252635	0.820786	0.0232796	0.0354083	0.0121287	green
GABRA4|P48169	2.12357	0.124664	0.950812	0.143277	0.170735	0.00664127	0.0503414	0.0437002	darkgreen
C14orf1|Q9UKR5	3.10004	0.0494929	0.35938	0.0382414	0.29624	-0.0419833	-0.0922238	-0.0502405	lightcyan
UFL1|O94874	1.2521	0.290096	0.291205	0.927599	0.599358	0.02195	0.0064848	-0.0154652	tan
GALM|Q96C23	3.37545	0.0379185	0.0289639	0.307882	0.738438	-0.0984988	-0.0674835	0.0310153	turquoise
GET4|Q7L5D6	0.11085	0.895177	0.982491	0.957646	0.885297	0.00178052	-0.00336219	-0.00514271	grey
SRGAP2|O75044	10.5029	6.89531e-05	0.000649585	0.000204615	0.536836	0.0377917	0.0493816	0.0115899	green
CELF1|Q92879	0.14155	0.868175	0.944409	0.979073	0.86753	-0.00521062	0.00382091	0.00903153	steelblue
GMIP|Q9P107	0.660056	0.520727	0.496529	0.748585	0.984184	-0.0665802	-0.0549651	0.0116151	salmon
TMEM30A|Q9NV96	2.68155	0.0731006	0.388557	0.0585336	0.37752	-0.0351178	-0.0743042	-0.0391864	violet
SCAF8|Q9UPN6	0.473952	0.625102	0.814675	0.955626	0.614076	0.0189087	-0.0093745	-0.0282832	pink
GLTP|Q9NZD2	4.82102	0.00991011	0.155602	0.00715807	0.210233	-0.114752	-0.229991	-0.11524	red
STMN2|E5RGX5	6.62585	0.00194351	0.00501588	0.00628528	0.861277	0.0846319	0.0997444	0.0151125	darkorange
DDX42|Q86XP3	0.14787	0.862721	0.963574	0.850139	0.931063	0.00296442	0.00748567	0.00452125	pink
VPS52|Q8N1B4	0.746801	0.476357	0.659168	0.465409	0.868608	0.00917139	0.0150205	0.00584914	green
TBC1D19|Q8N5T2	0.606607	0.54887	0.972789	0.541077	0.613511	-0.00902994	-0.0563726	-0.0473426	grey
IL6ST|P40189	0.752634	0.473624	0.990179	0.508118	0.51622	0.00361148	0.0362397	0.0326282	grey
SYNGR3|O43761	6.15914	0.00294756	0.0198928	0.00377469	0.497356	0.0712985	0.103705	0.0324061	yellow
AKR1C3|A0A0A0MSS8	1.80808	0.168988	0.299703	0.180707	0.820747	-0.0371245	-0.0535348	-0.0164103	turquoise
MRPL49|Q13405	3.06475	0.0508228	0.587187	0.0414053	0.17596	0.0229362	0.068835	0.0458988	brown
ALYREF|E9PB61	1.05479	0.35189	0.708042	0.803113	0.336941	-0.024517	0.0235469	0.0480639	pink
VPS16|Q9H269	2.17605	0.118533	0.983896	0.152929	0.145262	-0.0012581	-0.0165213	-0.0152632	greenyellow
SRI|E9PG82	0.891773	0.412981	0.384268	0.849054	0.816353	-0.0727397	-0.0361011	0.0366385	grey
USP34|Q70CQ2	2.17886	0.1201	0.550694	0.596429	0.108124	-0.0469619	0.0533715	0.100333	lightcyan
HYI|Q5T013	2.00568	0.139643	0.324038	0.133697	0.695175	-0.0409243	-0.0663435	-0.0254193	black
HNRNPA0|Q13151	0.560105	0.57283	0.792335	0.546598	0.840906	0.0150847	0.0293826	0.0142979	pink
KCNN3|A0A087WYJ0	0.565357	0.569861	0.752183	0.952385	0.589964	-0.0200752	0.0100067	0.0300819	black
CCM2|Q9BSQ5	0.512122	0.600698	0.62393	0.68806	0.997899	-0.013628	-0.0146248	-0.000996862	darkorange
AGFG2|O95081	0.446131	0.641296	0.951279	0.627604	0.741486	-0.00585064	-0.0216113	-0.0157607	grey
RCOR3|Q9P2K3	2.03057	0.140183	0.260265	0.957074	0.211947	-0.0429492	0.0094522	0.0524014	grey
SH2D5|Q6ZV89	1.03195	0.359862	0.458051	0.398663	0.939109	0.0238467	0.0312456	0.00739889	yellow
C11orf31|Q8IZQ5	0.949181	0.390517	0.910363	0.626106	0.357083	-0.0084057	0.0229478	0.0313535	grey
RYR2|Q92736-2	0.326019	0.722512	0.797998	0.995595	0.774944	-0.00769524	0.00129633	0.00899157	pink
MTCH2|E9PIE4	1.44982	0.243282	0.214368	0.715627	0.794607	0.0497072	0.0284027	-0.0213045	grey
PIGO|Q8TEQ8	0.467284	0.628091	0.729894	0.637986	0.953254	-0.0206334	-0.0293838	-0.00875039	turquoise
BLVRB|P30043	4.23417	0.0170171	0.0496547	0.0240637	0.729451	-0.0576177	-0.0777863	-0.0201686	black
ALPL|P05186	1.24495	0.292131	0.527045	0.275426	0.759351	0.0417273	0.0717203	0.0299931	brown
RANBP6|O60518	4.48461	0.0135016	0.872487	0.0172819	0.0281902	0.00800306	0.0540065	0.0460034	darkorange
POLR2G|P62487	0.0100735	0.989978	0.989688	0.994251	0.999913	-0.00484282	-0.00435638	0.000486437	turquoise
GAS2L1|Q99501	0.522974	0.594277	0.858313	0.564232	0.796736	-0.00861599	-0.0201696	-0.0115536	grey
GALNT16|Q8N428	1.56995	0.212853	0.702885	0.61728	0.188387	0.0195558	-0.0276164	-0.0471721	grey
PDLIM5|Q96HC4	0.701179	0.498286	0.959142	0.676753	0.469848	0.00746458	-0.0276095	-0.0350741	black
C18orf32|Q8TCD1	3.44838	0.0354071	0.0706711	0.0547347	0.85277	0.0479398	0.0606482	0.0127083	grey60
SPEN|Q96T58	4.20444	0.0179626	0.0249841	0.0479834	0.978712	-0.107416	-0.115987	-0.00857094	grey
AKAP8L|Q9ULX6	4.3506	0.0152795	0.238432	0.0109172	0.190444	-0.0442609	-0.0966549	-0.052394	midnightblue
PPIF|P30405	0.286396	0.751544	0.866473	0.738965	0.934665	0.00951811	0.0166968	0.00717867	blue
CTSH|P09668	0.401024	0.670695	0.996619	0.745317	0.665532	-0.00386677	0.043415	0.0472817	grey
TCF20|Q9UGU0	1.42999	0.245216	0.491191	0.92944	0.275267	-0.0710334	0.0267086	0.097742	grey
RNPS1|H3BMM9	1.28399	0.281201	0.345804	0.998547	0.446789	-0.0344139	-0.0015252	0.0328887	pink
MFSD4|Q8N468	0.994993	0.373152	0.341003	0.798839	0.831833	0.0402553	0.0220607	-0.0181946	yellow
LONRF2|Q1L5Z9	1.8608	0.160594	0.182651	0.959789	0.38929	0.0314146	0.00582328	-0.0255913	grey
DOCK10|Q96BY6	4.496	0.0133606	0.0270228	0.0282679	0.884246	-0.0464965	-0.055717	-0.00922045	red
MANF|P55145	1.19451	0.306895	0.676188	0.274382	0.624616	0.0153562	0.0338747	0.0185185	skyblue3
PDZRN3|B7ZAG0	1.44013	0.243548	0.573781	0.218854	0.651006	-0.0407881	-0.0811676	-0.0403795	black
TAOK1|Q7L7X3	6.63498	0.0019278	0.0131203	0.00274804	0.513808	0.0292973	0.0416243	0.012327	green
FDX1|P10109	0.116442	0.890195	0.961718	0.879886	0.955622	0.00471183	0.0102963	0.00558449	blue
INPP4A|Q96PE3	2.40661	0.0950293	0.0812923	0.342677	0.901927	0.0208325	0.0162619	-0.00457062	yellow
HERC2|O95714	2.61389	0.0779661	0.062217	0.434039	0.751193	-0.0313722	-0.0204843	0.0108878	turquoise
RBP7|Q96R05	1.37525	0.25725	0.230283	0.768664	0.740336	-0.094996	-0.0481177	0.0468783	red
TOMM5|Q8N4H5	5.51803	0.00531688	0.0258538	0.00748227	0.573192	0.0750543	0.10718	0.0321257	steelblue
HIST2H2BF|Q5QNW6	5.72852	0.0043413	0.0643898	0.00348197	0.258598	-0.11071	-0.195383	-0.0846733	black
CUL5|Q93034	1.11619	0.331345	0.986641	0.460997	0.319481	0.00151205	-0.013909	-0.015421	greenyellow
NUFIP2|Q7Z417	0.928825	0.398208	0.6611	0.894572	0.40717	-0.0211106	0.0131851	0.0342957	cyan
GPHN|Q9NQX3	4.47096	0.0137635	0.406859	0.233226	0.0100062	-0.0439708	0.0667893	0.11076	green
NRSN2|Q9GZP1	1.73505	0.184461	0.269059	0.219994	0.920798	0.0595673	0.0754204	0.015853	brown
PPP1R1A|Q13522	0.488548	0.614891	0.759072	0.605991	0.913625	-0.017546	-0.0285713	-0.0110253	greenyellow
AKAP9|Q99996-6	0.542329	0.582997	0.592952	0.97898	0.779364	-0.0124975	-0.00302904	0.00946847	grey
MIEF1|B0QY95	4.15571	0.0183004	0.0168182	0.105605	0.953441	0.0487938	0.0431503	-0.00564355	green
PDPR|Q8NCN5	0.798713	0.452596	0.918531	0.437407	0.58223	-0.00694264	-0.0262508	-0.0193082	salmon
ANKRD46|J3KP26	1.99638	0.142144	0.974695	0.256697	0.134973	-0.00707418	0.0620557	0.0691299	grey
GMPR|P36959	10.514	6.83176e-05	0.000266442	0.000470568	0.824852	-0.167977	-0.194821	-0.0268436	black
SYNJ2|O15056	3.27392	0.0418726	0.0362896	0.188757	0.921571	-0.0801092	-0.0668738	0.0132355	red
GYG2|O15488-4	3.39284	0.0373037	0.506483	0.0291063	0.165052	-0.0340446	-0.0953817	-0.0613371	black
CDK5|Q00535	2.10176	0.127307	0.849897	0.123855	0.221121	0.00599483	0.0262425	0.0202476	grey60
SIRT3|Q9NTG7	0.429475	0.651978	0.869184	0.913859	0.639507	0.0110308	-0.0106614	-0.0216922	orange
HECTD1|Q9ULT8	0.124204	0.883328	0.999775	0.909174	0.883311	-0.000210723	0.00522917	0.00543989	grey
SGCE|C9JR67	0.257963	0.773107	0.82591	0.789461	0.981672	-0.0166244	-0.0222997	-0.00567531	turquoise
SAE1|Q9UBE0	0.519663	0.596228	0.626967	0.993738	0.750586	-0.0149212	-0.00208127	0.0128399	pink
PLAA|Q9Y263	2.84041	0.0628556	0.240375	0.0555864	0.526274	0.0118797	0.0205958	0.00871616	green
ANAPC7|Q9UJX3	2.12526	0.124462	0.116118	0.31955	0.970515	-0.0351587	-0.0306662	0.00449248	turquoise
TMF1|P82094	0.312517	0.732337	0.914301	0.931827	0.718171	-0.0115842	0.0122141	0.0237983	turquoise
ARHGEF9|O43307	3.88609	0.0235124	0.534334	0.0186931	0.105091	0.0145561	0.0452108	0.0306548	brown
ENPP4|Q9Y6X5	2.16529	0.119764	0.219377	0.137306	0.82808	-0.0306962	-0.0424892	-0.011793	red
SNX6|Q9UNH7	0.0755405	0.927292	0.959015	0.995327	0.934055	0.00346763	-0.00139901	-0.00486663	red
PDK1|Q15118	1.15176	0.320005	0.46159	0.333588	0.882275	0.0189691	0.0273245	0.00835539	brown
ANK2|Q01484-7	0.161673	0.850937	0.93295	0.980461	0.852153	-0.00865328	0.00548994	0.0141432	turquoise
RPS6KA4|O75676	0.0331722	0.967383	0.996005	0.984892	0.964114	-0.00255297	0.00601673	0.0085697	turquoise
RPP40|O75818	0.128662	0.879535	0.896345	0.889227	0.99504	0.0195696	0.02363	0.00406045	grey
RASGRF2|O14827	1.34642	0.264583	0.619528	0.234402	0.611999	0.021031	0.0444397	0.0234087	yellow
IDS|P22304	0.663152	0.517349	0.927038	0.739342	0.48486	0.00582429	-0.0140473	-0.0198716	grey
RNF157|Q96PX1	0.0787348	0.924342	0.950336	0.997496	0.936055	-0.0103835	0.00276979	0.0131533	grey
SLC29A1|Q99808	1.5759	0.211628	0.577572	0.183789	0.557062	-0.0223779	-0.0477749	-0.0253969	grey
SCN4B|Q8IWT1	1.44466	0.240431	0.25414	0.378881	0.999816	-0.107301	-0.108655	-0.00135357	plum1
RBM26|Q5T8P6	0.0951241	0.909338	0.909195	0.942543	0.999809	-0.0053208	-0.00505876	0.000262033	cyan
AGO3|Q9H9G7	1.11767	0.330863	0.315588	0.554066	0.981145	0.026728	0.0229825	-0.00374552	tan
POMGNT2|Q8NAT1	6.00556	0.00338295	0.00604543	0.0135802	0.955037	0.0567775	0.0625093	0.00573183	darkorange
DTNB|E9PEY4	2.26183	0.109164	0.497455	0.605157	0.0989179	-0.0265657	0.0271417	0.0537074	grey
MAP2K2|P36507	2.00735	0.139419	0.435198	0.119887	0.541521	-0.0172565	-0.0335175	-0.0162609	lightcyan
CDC42BPA|Q5VT25	1.18724	0.309594	0.316547	0.936776	0.586498	0.0542072	0.0150463	-0.0391609	white
KDSR|K7ERC8	3.65115	0.0301143	0.402743	0.0233227	0.188857	-0.149281	-0.35256	-0.203279	red
GAPVD1|Q14C86-3	1.50612	0.229644	0.80019	0.211003	0.413257	-0.034439	-0.107359	-0.0729204	darkturquoise
KIFC3|Q9BVG8	0.350535	0.705721	0.693155	0.856735	0.995271	-0.120122	-0.103183	0.016939	royalblue
DAPK1|P53355	1.17291	0.313449	0.818476	0.287079	0.506529	-0.0126932	-0.038481	-0.0257878	turquoise
NT5DC3|Q86UY8	3.28511	0.0412823	0.0313588	0.397843	0.638725	0.0684015	0.0418755	-0.026526	yellow
IGSF1|Q8N6C5	0.376672	0.687056	0.901419	0.661722	0.842921	0.0139876	0.033722	0.0197344	grey
MAP1B|P46821	0.242902	0.784783	0.970054	0.898755	0.765766	-0.00479269	0.0108375	0.0156302	saddlebrown
SPEG|Q15772	2.12779	0.124159	0.667525	0.105562	0.310307	-0.0150077	-0.0432146	-0.028207	cyan
DNM1L|O00429	0.152634	0.85864	0.934117	0.981461	0.861352	-0.00919111	0.00581786	0.015009	grey
ATRNL1|Q5VV63	1.59313	0.208116	0.927815	0.21541	0.288249	-0.00725024	-0.0399695	-0.0327193	grey
CAMKK1|Q8N5S9	0.0217327	0.978506	0.988802	0.977365	0.995178	0.00238645	0.00410474	0.00171829	pink
GPHN|F5H039	3.04764	0.0516516	0.142328	0.0561046	0.68951	0.0250819	0.0369952	0.0119133	darkgreen
RPL17|J3KRX5	1.53707	0.219764	0.2592	0.310029	0.983197	0.0241796	0.0271306	0.00295101	grey60
SULT1A1|P50225	1.84221	0.163505	0.470086	0.141821	0.564394	0.100926	0.197365	0.0964393	brown
DSCAML1|Q8TD84	0.938493	0.394704	0.961124	0.571351	0.370307	0.0215146	-0.0966123	-0.118127	royalblue
ARFRP1|Q13795	0.689007	0.506207	0.747679	0.920274	0.51966	0.0224704	-0.0149472	-0.0374177	turquoise
FERMT2|Q96AC1	4.0194	0.0207692	0.0255239	0.0680374	0.997841	0.0470861	0.0483127	0.00122661	purple
NRXN3|Q9Y4C0	3.97872	0.02157	0.0462051	0.0367341	0.845204	0.0306585	0.0383909	0.00773233	green
AAMP|C9JG97	4.20553	0.0174745	0.840902	0.0203537	0.0386752	-0.0106399	-0.0623279	-0.051688	midnightblue
MAGED2|Q9UNF1	0.699478	0.499123	0.486784	0.934561	0.78708	0.0186542	0.00686899	-0.0117853	grey
NAPG|Q99747	0.200081	0.818973	0.991467	0.887138	0.806544	0.0017192	-0.00775766	-0.00947686	saddlebrown
VARS|P26640	0.802262	0.451017	0.517547	0.510995	0.974226	0.0156484	0.0190583	0.00340989	grey60
ISCA1|Q9BUE6	0.434123	0.648979	0.687804	0.998163	0.770907	0.0117689	0.000992484	-0.0107764	blue
RPL37A|P61513	0.964383	0.384537	0.639479	0.36028	0.774621	0.0254699	0.0465985	0.0211286	orange
PSAT1|Q9Y617	2.41288	0.0944606	0.654462	0.0796895	0.254381	-0.0247273	-0.0738659	-0.0491386	tan
TMED2|Q15363	0.360272	0.698338	0.778378	0.995419	0.755434	0.00798088	-0.00130108	-0.00928195	saddlebrown
NDUFV1|G3V0I5	0.420763	0.657637	0.957251	0.819435	0.630985	-0.00605653	0.0156128	0.0216693	blue
ROCK2|O75116	1.69425	0.188674	0.747419	0.166832	0.376901	0.00807299	0.0243899	0.0163169	darkgreen
MRPL33|O75394	2.52595	0.0862667	0.224378	0.0813631	0.69199	0.0696423	0.104918	0.035276	brown
NUP155|O75694	3.56207	0.0318259	0.0332369	0.11382	0.994354	-0.0269398	-0.0257588	0.00118101	magenta
C12orf43|E7ENF1	5.70884	0.00499666	0.248131	0.00346211	0.0647212	0.133509	0.333472	0.199963	lightgreen
BCAR3|O75815	1.28438	0.281094	0.507327	0.266588	0.763758	-0.0396042	-0.0669597	-0.0273555	grey
HMGCS1|Q01581	7.83701	0.000669461	0.678986	0.000848267	0.00322025	0.0368244	0.198053	0.161229	brown
ARG2|P78540	3.12176	0.0496324	0.0811817	0.082719	0.88041	-0.107821	-0.134788	-0.0269664	grey
SPAST|Q9UBP0	1.46773	0.235093	0.914936	0.445206	0.209048	0.0047165	-0.017246	-0.0219625	midnightblue
EIF3M|Q7L2H7	0.746074	0.476698	0.454389	0.900093	0.812693	-0.0143473	-0.00629303	0.00805423	grey
H1FX|Q92522	0.353881	0.702784	0.692214	0.963972	0.889211	0.0200054	0.00760425	-0.0124011	grey
CALY|Q9NYX4	0.871814	0.421772	0.97931	0.450023	0.48155	0.00521187	0.0384287	0.0332168	grey
RGS7|P49802	9.54014	0.000154954	0.00308243	0.00021625	0.309244	0.0570106	0.0844244	0.0274138	green
MAGEE1|Q9HCI5	0.415742	0.661217	0.742774	0.993682	0.728034	0.0340853	-0.00609549	-0.0401808	grey
CLP1|Q92989	0.695977	0.501111	0.743243	0.89734	0.509144	0.119356	-0.0910822	-0.210438	royalblue
SYT5|O00445	0.170644	0.843353	0.99885	0.860687	0.856039	0.0013219	0.0182273	0.0169053	yellow
STIM2|Q9P246	2.95095	0.0566012	0.17705	0.0559558	0.624711	0.0446159	0.0699657	0.0253497	grey
AIFM3|Q96NN9	0.246729	0.7818	0.779492	0.861995	0.999006	-0.0108009	-0.0100521	0.000748742	grey
PSMA2|P25787	1.54184	0.218747	0.900557	0.437858	0.19254	-0.00528352	0.0179808	0.0232643	greenyellow
IGHG1|A0A087X079	0.162889	0.849941	0.836821	0.927825	0.988147	0.15229	0.113523	-0.0387665	salmon
TTLL1|O95922	1.22088	0.299653	0.435058	0.982899	0.388367	-0.0329708	0.00570569	0.0386765	brown
TAF7|Q15545	0.20744	0.813021	0.803696	0.89618	0.996041	0.0311076	0.0265715	-0.00453607	grey
MAPK8IP2|Q13387	0.0955706	0.908942	0.988975	0.905286	0.937691	0.00455615	0.0163077	0.0117515	brown
SMARCB1|Q12824	2.00539	0.139682	0.957695	0.27078	0.127549	0.00638387	-0.0426876	-0.0490714	turquoise
WDR45|Q9Y484	0.125646	0.882058	0.94603	0.873265	0.964565	-0.00395881	-0.00746684	-0.00350802	darkturquoise
KDM5A|P29375	0.505209	0.605292	0.991163	0.632432	0.647591	-0.00628902	-0.053936	-0.047647	white
DHX29|A0A087WYN9	1.3029	0.276059	0.530925	0.256011	0.727174	-0.0168523	-0.029963	-0.0131107	turquoise
SGTA|O43765	0.837573	0.435603	0.529801	0.998274	0.551999	0.0169544	-0.00106191	-0.0180163	darkturquoise
ADCK3|Q8NI60	4.15211	0.0183616	0.0558721	0.0246086	0.707907	0.0356876	0.0490372	0.0133496	blue
SNN|O75324	1.67788	0.193195	0.167197	0.761697	0.786088	-0.0701468	-0.0373304	0.0328164	midnightblue
FAM162B|Q5T6X4	3.05401	0.0513414	0.0399444	0.351885	0.749468	0.0839283	0.0568468	-0.0270815	green
MYCBP2|O75592	0.773827	0.463832	0.573236	0.488742	0.93862	0.0102195	0.0139966	0.00377705	grey
LSM14A|Q8ND56	1.94632	0.147869	0.713634	0.488999	0.124814	-0.0233821	0.0411716	0.0645537	lightgreen
PDHA1|P08559	0.109568	0.896322	0.999524	0.909474	0.903693	0.000667196	0.0113667	0.0106995	blue
PSMD2|Q13200	0.132445	0.876096	0.988452	0.872552	0.909864	0.00139691	0.00577743	0.00438052	orange
ACOT8|O14734	0.0966161	0.907984	0.937247	0.910499	0.989133	-0.00670962	-0.00973634	-0.00302672	darkturquoise
CYCS|C9JFR7	0.627152	0.536081	0.95337	0.530282	0.632463	-0.0103105	-0.0455048	-0.0351942	blue
LUC7L|Q9NQ29	3.18678	0.0452911	0.0666541	0.0874373	0.954162	-0.0633809	-0.0723913	-0.00901043	magenta
NELL2|Q99435	1.68216	0.190897	0.675936	0.164676	0.43243	-0.0196292	-0.0512844	-0.0316553	midnightblue
MT-ND4|P03905	0.87356	0.420446	0.999998	0.496328	0.431751	4.51977e-05	0.0323885	0.0323433	blue
SYNJ1|C9JFZ1	1.52653	0.222027	0.192941	0.609172	0.849264	0.0209499	0.013765	-0.00718491	darkorange
TYMP|P19971	0.883591	0.416318	0.40573	0.609472	0.991103	-0.064609	-0.0575833	0.00702569	black
BCAS1|H0Y542	4.55985	0.0125973	0.0739859	0.0123705	0.470262	-0.149947	-0.237591	-0.0876436	red
MBP|P02686-3	3.26287	0.0421561	0.10166	0.0529449	0.762805	-0.145272	-0.199496	-0.0542236	red
WDR60|Q8WVS4	4.14345	0.0211797	0.10417	0.0207274	0.395857	-0.133466	-0.232911	-0.0994448	turquoise
SLC6A15|Q9H2J7	0.826489	0.440383	0.481391	0.529857	0.990713	-0.0433362	-0.048691	-0.00535482	turquoise
SIRT5|Q9NXA8	0.678819	0.509407	0.994422	0.615278	0.50082	0.00199061	-0.0224452	-0.0244358	blue
CALU|O43852-4	0.814185	0.445858	0.84109	0.414921	0.640869	0.0375119	0.104403	0.0668911	yellowgreen
CTTN|Q14247	1.90475	0.15392	0.396223	0.138797	0.630198	0.0275495	0.0488664	0.0213169	green
C11orf68|Q9H3H3-2	1.079	0.34364	0.421837	0.999998	0.48986	0.0184817	3.08175e-05	-0.0184509	orange
FAM19A5|B1B1J6	1.18136	0.311283	0.477232	0.316744	0.857546	0.0325229	0.0488411	0.0163181	darkolivegreen
ABCD3|P28288	1.00333	0.370112	0.349473	0.877388	0.74615	0.0203417	0.0086021	-0.0117396	paleturquoise
SEC24A|O95486	1.84238	0.163478	0.937072	0.176441	0.226779	0.00562426	0.0354355	0.0298113	skyblue
TNRC6B|Q9UPQ9	0.0181189	0.982047	0.99619	0.980386	0.99039	-0.00244157	-0.00670975	-0.00426818	cyan
CAD|P27708	4.30261	0.0159726	0.160467	0.0122896	0.289432	-0.0263584	-0.0501129	-0.0237546	turquoise
PHF20L1|A0A0A0MQS0	0.324246	0.724253	0.836265	0.97734	0.757952	0.0327165	-0.0152082	-0.0479247	pink
ELOVL4|Q9GZR5	0.348188	0.707275	0.820244	0.699511	0.943214	-0.0374149	-0.0592155	-0.0218007	grey
CD2BP2|O95400	1.30818	0.274639	0.277392	0.928699	0.580198	-0.0354441	-0.0101865	0.0252576	darkgrey
TPT1|Q5W0H4	0.885036	0.415726	0.902865	0.66983	0.381695	-0.00759068	0.0181676	0.0257583	grey
JAKMIP3|Q5VZ66	1.40716	0.249373	0.724146	0.220077	0.492252	-0.00868734	-0.0228718	-0.0141844	tan
RPL7L1|Q6DKI1	0.381534	0.684131	0.67621	0.974896	0.870793	-0.0258093	-0.00811037	0.0176989	turquoise
KCNC4|H7BZ66	3.06962	0.0512242	0.0826718	0.0844237	0.932008	-0.104061	-0.122633	-0.0185719	grey
CALCOCO2|Q13137	1.36242	0.261103	0.997161	0.307197	0.281731	-0.00225207	-0.0580689	-0.0558169	turquoise
DOCK11|Q5JSL3	1.98645	0.142256	0.860232	0.138929	0.238478	-0.0152659	-0.0674758	-0.0522099	turquoise
CPNE1|B0QZ18	2.83905	0.0629368	0.0509997	0.321698	0.83662	0.141028	0.103767	-0.0372606	grey
ANKRD17|O75179	1.26801	0.285625	0.432844	0.974734	0.3634	-0.01737	0.00364301	0.021013	turquoise
NSG2|Q9Y328	0.547065	0.58027	0.727002	0.973818	0.619949	0.0234239	-0.00813443	-0.0315583	violet
ARL3|P36405	0.679964	0.508831	0.520694	0.632952	0.999961	0.0192265	0.0193894	0.000162894	tan
COA6|Q5JTJ3	3.14705	0.0470213	0.0811782	0.075805	0.898741	0.0533456	0.0652454	0.0118997	steelblue
ERMN|Q8TAM6	3.90695	0.02306	0.0749932	0.0276917	0.667011	-0.124078	-0.177231	-0.0531523	red
TNFRSF21|O75509	2.32873	0.102385	0.0868212	0.664506	0.579037	-0.0475534	-0.0231465	0.0244069	grey
ALKBH5|Q6P6C2	1.17092	0.31406	0.477666	0.318032	0.854003	-0.0288074	-0.0433835	-0.0145761	grey
MFAP4|P55083	0.0942935	0.91014	0.915136	0.93782	0.999196	-0.0842353	-0.0938152	-0.00957991	purple
EPHA7|Q15375	1.04022	0.357131	0.468092	0.394279	0.926696	0.0362604	0.049177	0.0129166	grey
CNNM1|Q9NRU3	4.33774	0.0154621	0.0142384	0.0952792	0.952942	-0.048381	-0.0428716	0.0055094	plum1
ILKAP|Q9H0C8	2.30259	0.104981	0.167434	0.140106	0.898233	-0.026495	-0.0335523	-0.00705729	magenta
TANK|Q92844	0.437183	0.647387	0.620952	0.833951	0.96841	-0.0319529	-0.0234025	0.00855038	turquoise
UTRN|P46939	0.011997	0.988076	0.986868	0.996742	0.998244	-0.002383	-0.00142804	0.000954966	black
CCDC58|C9JQ41	1.72718	0.18275	0.155963	0.590155	0.812895	0.0369285	0.0235237	-0.0134048	orange
ERICH3|Q5RHP9	0.62172	0.539062	0.639694	0.993194	0.63267	0.0301729	-0.00463237	-0.0348052	grey
ATP5B|F8W0P7	1.92805	0.150497	0.550997	0.126397	0.452828	-0.0224821	-0.0510056	-0.0285235	grey
LAMA5|O15230	0.929648	0.397886	0.377699	0.629877	0.976216	-0.0563763	-0.0466953	0.00968104	purple
DEGS1|O15121	0.596459	0.552668	0.94643	0.542602	0.650631	-0.00653294	-0.0268466	-0.0203137	turquoise
UBE2M|P61081	1.37321	0.257762	0.584766	0.229668	0.635539	0.0117561	0.023625	0.0118689	yellow
SYNGR1|B5MCD7	8.06249	0.000550267	0.00207175	0.00188327	0.772718	0.0918314	0.111683	0.0198518	yellow
FLNB|O75369-8	0.42025	0.657972	0.854456	0.632749	0.863471	-0.015478	-0.0319102	-0.0164322	black
LPHN3|E7ESV6	0.201714	0.817706	0.954231	0.801866	0.90359	0.011032	0.0289413	0.0179094	grey
XPO6|Q96QU8	0.0915713	0.912578	0.969649	0.98127	0.908384	0.00768493	-0.00714587	-0.0148308	grey
PAPLN|O95428	0.129498	0.878675	0.902171	0.999979	0.915567	0.0152167	-0.000261817	-0.0154785	grey
CCDC23|Q8N300	0.757287	0.473294	0.875221	0.736222	0.444273	-0.0242081	0.0486215	0.0728296	grey
HRNR|Q86YZ3	0.875197	0.41977	0.5106	0.998928	0.542443	-0.211033	0.0101246	0.221158	grey
RAB34|Q9BZG1	0.418623	0.659035	0.997799	0.69516	0.681601	-0.00131888	-0.0204864	-0.0191676	purple
LPPR4|A0A0A6YYH7	2.71983	0.0704863	0.586066	0.0574517	0.230864	0.0372852	0.105575	0.0682901	lightgreen
RRS1|Q15050	4.15561	0.0202478	0.881093	0.0250006	0.0380392	-0.0181201	-0.123215	-0.105095	turquoise
ECHDC2|Q86YB7	2.43463	0.0943493	0.118789	0.15377	0.962297	-0.101172	-0.115534	-0.0143622	turquoise
DDX24|Q9GZR7	4.08915	0.0194662	0.0890958	0.0198195	0.53701	-0.0944481	-0.146469	-0.0520207	royalblue
SLC43A2|Q8N370	0.245157	0.783024	0.915332	0.956443	0.777526	0.00912496	-0.00780675	-0.0169317	blue
MVP|Q14764	1.37973	0.256128	0.286671	0.364317	0.992845	-0.0823403	-0.0891445	-0.00680419	red
CDH13|P55290-4	1.26003	0.287859	0.937006	0.292999	0.377261	0.0114247	0.0603184	0.0488937	yellow
C19orf52|Q9BSF4	1.67318	0.192567	0.853993	0.183228	0.314397	0.00771832	0.0308382	0.0231198	green
DOPEY2|Q9Y3R5	2.87614	0.0607607	0.0502365	0.288948	0.871171	-0.0529477	-0.0406827	0.012265	grey
TBXAS1|Q53F23	0.960131	0.386275	0.699933	0.354145	0.702058	-0.0361973	-0.0762061	-0.0400088	black
POLR1C|O15160	0.286713	0.751308	0.815151	0.764221	0.975283	0.0114806	0.0158907	0.00441003	turquoise
MFSD10|Q14728	1.30616	0.275578	0.253939	0.839507	0.704047	0.0456996	0.01987	-0.0258296	grey
DDX20|Q9UHI6	0.145916	0.864479	0.85369	0.970401	0.96508	0.0285547	0.0143864	-0.0141683	grey
TADA3|O75528	1.38775	0.255436	0.632835	0.224723	0.56661	-0.0407645	-0.0908548	-0.0500902	grey
CRKL|P46109	1.43121	0.2436	0.659233	0.213045	0.538685	-0.00741243	-0.0173518	-0.0099394	greenyellow
CELF6|Q96J87	5.42306	0.00582234	0.288339	0.00402428	0.0703312	0.0672646	0.174368	0.107103	darkolivegreen
SGPL1|O95470	0.248371	0.780523	0.948903	0.762867	0.876385	-0.00589672	-0.0161812	-0.0102845	grey
LRFN1|Q9P244	0.665754	0.516021	0.722804	0.495404	0.84932	0.0248427	0.0441878	0.0193451	grey
NCK1|P16333	0.286218	0.751678	0.999168	0.805794	0.750325	-0.000528674	0.0102845	0.0108132	grey
LZTS3|O60299	4.61338	0.0119918	0.0434965	0.0159623	0.658026	0.0488964	0.0681866	0.0192902	darkgreen
COA1|Q9GZY4	2.1602	0.120352	0.33158	0.109593	0.620677	0.0365804	0.062897	0.0263166	blue
RDH14|Q9HBH5	4.41201	0.0144369	0.0132279	0.092556	0.950106	0.0417576	0.0369016	-0.00485596	green
P2RX7|Q99572	1.18293	0.310393	0.345282	0.414696	0.991793	-0.0917106	-0.100521	-0.00881084	red
WDR45B|Q5MNZ6	0.278783	0.757257	0.825908	0.995819	0.802696	0.013755	-0.00245248	-0.0162074	grey
CDH4|P55283	1.59603	0.207532	0.389131	0.933586	0.256278	0.0341631	-0.011055	-0.0452181	royalblue
PPP1R14A|Q96A00	2.1499	0.121549	0.170618	0.174585	0.942903	-0.124955	-0.149715	-0.0247597	red
ANK2|H0Y8Y2	0.147282	0.863236	0.880786	0.884939	0.996975	0.0294153	0.0342476	0.00483234	darkred
CXCL14|O95715	0.477682	0.621801	0.789567	0.606154	0.881522	-0.0253553	-0.0466001	-0.0212449	purple
GCDH|Q92947	1.23608	0.294673	0.563949	0.2716	0.721492	0.0267006	0.0488171	0.0221165	brown
IST1|P53990-5	0.827191	0.440078	0.862967	0.412098	0.623237	-0.00818806	-0.0243413	-0.0161532	greenyellow
PPIL4|Q8WUA2	6.74563	0.00174741	0.00210755	0.0161408	0.996457	-0.0469232	-0.0457334	0.00118983	darkred
ENTPD2|Q9Y5L3	0.615291	0.542403	0.979369	0.682589	0.520701	-0.00790462	0.0409044	0.048809	black
GNAL|P38405-2	1.87648	0.158179	0.200558	0.231	0.969562	0.0584688	0.0672898	0.00882092	brown
DNASE1L1|P49184	0.0315244	0.968977	0.973175	0.975416	0.999349	-0.00739565	-0.00868985	-0.0012942	grey
LUZP1|Q86V48	3.63867	0.0296231	0.188756	0.0242882	0.387327	-0.034756	-0.0634307	-0.0286747	white
ANK3|A0A087WTF3	1.04536	0.357228	0.837025	0.694931	0.325807	-0.0224269	0.0391399	0.0615667	grey
CTSB|P07858	0.284413	0.753028	0.900561	0.73298	0.903779	-0.010375	-0.0215812	-0.0112062	grey
TCF25|Q9BQ70	1.72522	0.183098	0.394128	0.17277	0.708992	-0.0191382	-0.0318718	-0.0127336	turquoise
TM6SF1|Q9BZW5	0.1335	0.87524	0.986606	0.876589	0.909143	0.0061411	0.0221776	0.0160365	blue
KIF7|Q2M1P5	4.35308	0.0166369	0.145629	0.0138429	0.299653	-0.576367	-1.10268	-0.526309	grey
PSMB7|Q99436	5.20955	0.00694904	0.00528617	0.100176	0.80626	-0.0356745	-0.0279807	0.0076938	lightcyan
LZTS1|Q9Y250	9.36973	0.000179063	0.0440198	0.000102781	0.0337726	0.0472707	0.101473	0.054202	green
PHF5A|Q7RTV0	1.93531	0.149448	0.149512	0.310257	0.994602	-0.0329419	-0.0310338	0.00190815	pink
GLCCI1|Q86VQ1	0.169118	0.844637	0.955764	0.956205	0.834455	-0.00531433	0.00637729	0.0116916	cyan
HLA-C|A0A087WWL9	0.394479	0.675796	0.671997	0.799158	0.99415	0.149019	0.129337	-0.019682	grey
MYLK|Q15746	0.440494	0.644892	0.764981	0.642849	0.934749	0.0177626	0.0275467	0.00978411	grey
FRS3|O43559	2.87665	0.0618888	0.377533	0.544022	0.0563888	0.0278396	-0.0265144	-0.0543541	grey
TMEM135|Q86UB9	4.1021	0.0195222	0.170024	0.0152606	0.282216	0.0589014	0.114532	0.0556301	grey
MGST2|Q99735	0.260203	0.771421	0.791446	0.81953	0.997927	-0.0197305	-0.0217537	-0.00202324	salmon
ARMC9|Q7Z3E5	0.00399048	0.996018	0.999604	0.995849	0.997234	-0.00072995	-0.00285981	-0.00212986	grey
RPS10|P46783	2.76095	0.0677836	0.981736	0.0946815	0.0870251	0.0039607	0.0548608	0.0509001	lightgreen
TRIM46|Q7Z4K8	0.0823114	0.921044	0.942615	0.925737	0.993012	-0.00497136	-0.00685282	-0.00188146	grey
GSTO1|Q5TA02	4.60973	0.0136014	0.182948	0.00980354	0.173542	-0.116608	-0.246765	-0.130158	grey
CARS|P49589-3	0.213788	0.807867	0.993764	0.816432	0.836547	0.00116253	0.0079948	0.00683228	red
ELAVL2|A0A0A0MRX1	2.11933	0.125173	0.612339	0.104474	0.347845	0.0159872	0.0418648	0.0258776	grey60
TBC1D24|Q9ULP9	2.91618	0.0584969	0.139216	0.0677353	0.749153	0.0362688	0.0513564	0.0150877	yellow
SCAMP4|Q969E2	2.90674	0.0590227	0.0473539	0.32241	0.821057	0.0473523	0.0343649	-0.0129874	grey
EIF2B2|P49770	4.33905	0.0154435	0.999848	0.0356527	0.0178696	0.000231287	-0.0421929	-0.0424241	red
MACROD1|Q9BQ69	8.19476	0.000490646	0.0983784	0.000287934	0.0325664	-0.0577674	-0.135466	-0.0776991	midnightblue
DDA1|Q9BW61	1.62196	0.204273	0.98789	0.339942	0.206879	-0.00591032	0.0621979	0.0681082	brown
ANKRD29|Q8N6D5	0.609964	0.545267	0.966371	0.708558	0.518483	0.00658832	-0.025272	-0.0318603	white
MTERF4|Q7Z6M4	0.376424	0.687521	0.946923	0.867766	0.662204	0.0168605	-0.0317909	-0.0486514	brown
SUGP1|Q8IWZ8	0.880866	0.420188	0.48581	0.438479	0.952731	-0.0560532	-0.0696934	-0.0136403	grey
COX7C|P15954	0.0754321	0.927392	0.932842	0.998664	0.960852	0.0115286	0.00192748	-0.00960115	blue
RPL6|Q02878	0.326725	0.722006	0.968376	0.854023	0.699222	0.00558596	-0.014943	-0.020529	grey
STARD3|J3QLM1	1.65767	0.195626	0.790696	0.176481	0.350012	-0.0173037	-0.0585658	-0.0412621	turquoise
AGO1|Q9UL18	3.81469	0.0251308	0.194176	0.019836	0.336282	-0.0164743	-0.0311852	-0.0147109	magenta
RAB3A|P20336	2.03366	0.135931	0.134773	0.297811	0.992357	0.0428762	0.0399987	-0.00287751	yellow
SEMA6B|Q9H3T3	0.692861	0.504036	0.605807	0.979101	0.590549	0.0391519	-0.0102006	-0.0493525	brown
PCMT1|P22061	1.15107	0.320219	0.385106	0.387902	0.968033	-0.030232	-0.0363254	-0.00609342	grey
TUBGCP3|Q96CW5	1.38467	0.254899	0.268256	0.395374	0.999881	0.0133031	0.0134408	0.000137607	grey
BRAP|J3KNN7	0.845302	0.432302	0.403119	0.705846	0.951414	-0.0272214	-0.0202565	0.00696493	turquoise
RNF40|O75150	0.775513	0.463062	0.504687	0.99336	0.643192	-0.0154215	-0.00182778	0.0135937	pink
STXBP1|P61764	0.0190991	0.981086	0.995474	0.994358	0.979529	0.00167347	-0.00225439	-0.00392786	sienna3
DCUN1D1|Q96GG9	0.317631	0.728562	0.758537	0.998304	0.828709	0.00853908	0.000805727	-0.00773336	red
GTDC1|A0A087X2H5	0.156926	0.854966	0.878958	0.999955	0.902933	-0.00934266	-0.000209957	0.0091327	lightcyan
GNS|P15586	0.82432	0.441324	0.931162	0.660924	0.408864	-0.00769556	0.022418	0.0301136	yellowgreen
CLMN|Q96JQ2	1.16764	0.315068	0.975637	0.342037	0.371264	-0.00490111	-0.0392607	-0.0343596	red
SEPHS1|P49903	1.68336	0.190676	0.283194	0.22487	0.900835	-0.0240882	-0.0316468	-0.00755863	turquoise
PDE8B|O95263	0.490303	0.613823	0.906851	0.847081	0.58714	0.0107171	-0.016849	-0.0275662	grey
TGFB1I1|O43294	0.403397	0.669068	0.664452	0.788097	0.997801	0.043543	0.0400408	-0.00350226	purple
LAMP1|P11279	3.15395	0.0467159	0.797806	0.0461249	0.102813	-0.0153129	-0.069441	-0.0541282	red
UNC5C|O95185	1.35354	0.262751	0.342104	0.314604	0.943967	-0.0327537	-0.0410441	-0.00829039	magenta
SNAP23|O00161	1.3353	0.267468	0.477621	0.257072	0.775811	-0.0247329	-0.0406135	-0.0158806	black
C12orf10|Q9HB07	0.296958	0.743691	0.911782	0.721854	0.88411	-0.00727112	-0.0165016	-0.0092305	darkgrey
IGFBP7|Q16270	2.43636	0.0923636	0.268742	0.0858965	0.618573	0.0551499	0.0915951	0.0364453	grey
CSDE1|O75534	1.41961	0.246369	0.377281	0.263889	0.869813	0.0159168	0.0224973	0.00658053	grey60
THOC5|Q13769	6.80073	0.00168842	0.105407	0.00108322	0.0790607	-0.0596773	-0.131497	-0.0718202	turquoise
CDK7|P50613	7.38346	0.0010984	0.0408109	0.000781738	0.14205	-0.0947131	-0.174557	-0.0798443	grey
HDGF|P51858-2	2.004	0.144022	0.8504	0.148028	0.242616	-0.0478314	-0.194199	-0.146367	midnightblue
GFAP|K7ELP4	1.73102	0.182071	0.271457	0.217041	0.901495	-0.130049	-0.170037	-0.039988	royalblue
PTPMT1|Q8WUK0	0.716943	0.490594	0.819713	0.457422	0.72406	0.0133586	0.0320841	0.0187255	brown
PRTN3|U3KPS2	0.55516	0.575891	0.80857	0.54773	0.828732	-0.0645343	-0.131192	-0.0666576	royalblue
DLST|P36957	2.19247	0.116678	0.105188	0.333737	0.94951	0.036986	0.030909	-0.00607701	blue
CWC22|B7WP74	3.8777	0.0257284	0.601083	0.160661	0.0190235	0.0530023	-0.128516	-0.181518	grey
PPM1K|Q8N3J5	0.899406	0.409893	0.375816	0.756067	0.900158	0.0304421	0.019537	-0.0109051	grey
SDE2|Q6IQ49	0.501845	0.607174	0.958467	0.594917	0.702341	-0.0187147	-0.0800706	-0.0613559	grey
ETNK1|Q9HBU6	3.60758	0.031675	0.459062	0.0241231	0.133092	-0.0507894	-0.146739	-0.0959497	salmon
ADD3|Q9UEY8-2	0.386046	0.680691	0.992823	0.700838	0.71649	-0.0054901	-0.0466282	-0.0411381	darkred
SEZ6L2|A0A087WYL5	3.16866	0.0460719	0.901653	0.0537795	0.0790842	0.0070434	0.0459807	0.0389373	steelblue
COL3A1|P02461	0.489282	0.614571	0.699983	0.998196	0.699171	-0.138958	0.011904	0.150862	purple
ZNF706|Q9Y5V0	0.422918	0.656233	0.737441	0.996744	0.727	0.0191866	-0.00238984	-0.0215764	pink
GCA|P28676	1.64672	0.197571	0.169809	0.59739	0.827724	0.0497873	0.0321045	-0.0176828	brown
MGLL|Q99685	10.3151	8.06722e-05	0.00088681	0.00020185	0.48474	0.05885	0.0788001	0.0199502	green
EPT1|Q9C0D9	1.34825	0.264283	0.560852	0.238558	0.681612	-0.0353703	-0.0666096	-0.0312393	lightcyan
PEF1|Q9UBV8	0.558844	0.573546	0.719872	0.974468	0.615134	0.00777705	-0.00262611	-0.0104032	red
MARK2|E9PC69	0.607679	0.5465	0.651577	0.993714	0.62783	-0.0101052	0.00147475	0.01158	yellow
PHF1|E9PQT8	2.67802	0.0754462	0.0624517	0.362946	0.849	-0.0965064	-0.0703726	0.0261338	grey
NRN1|A0A087WWT2	13.2527	7.29168e-06	0.000107703	2.99098e-05	0.474956	0.119671	0.155302	0.0356309	green
SSBP3|Q9BWW4	0.856687	0.427485	0.503149	0.481014	0.966035	-0.032438	-0.0403996	-0.00796157	pink
NCKAP1|Q9Y2A7-2	2.73978	0.0691614	0.30847	0.0574877	0.452405	0.0173554	0.0329797	0.0156243	yellow
G3BP2|Q9UN86	1.86015	0.160695	0.871412	0.157575	0.259243	0.0117731	0.0526205	0.0408474	lightgreen
STON2|Q8WXE9	0.513439	0.599915	0.946632	0.786406	0.570451	0.00830526	-0.0209941	-0.0292994	darkred
PTMA|H7C2N1	1.08339	0.342165	0.347481	0.501132	0.999344	-0.0560726	-0.0545477	0.00152498	grey
CCRN4L|Q9UK39	0.335356	0.715983	0.748102	0.769202	0.997151	-0.0355477	-0.0393785	-0.00383079	brown
MOXD1|Q6UVY6	0.219951	0.802923	0.839737	0.825386	0.989915	0.0240638	0.0304277	0.00636386	darkturquoise
MPPED2|Q15777	3.22897	0.0450904	0.587542	0.0362399	0.151498	0.0263733	0.0838796	0.0575063	darkolivegreen
PACSIN2|Q9UNF0-2	0.261195	0.770713	0.989431	0.857152	0.756897	0.00511581	-0.0229164	-0.0280322	cyan
DHX57|Q6P158	0.296281	0.744277	0.726242	0.891204	0.980803	-0.0208758	-0.0150759	0.00579984	turquoise
C7orf55-LUC7L2|Q9Y383	4.71233	0.0109493	0.835038	0.0133291	0.0258052	-0.0121002	-0.0733638	-0.0612636	midnightblue
TXNL4B|Q9NX01	0.355794	0.701952	0.990665	0.806387	0.688389	0.00450042	-0.0250396	-0.02954	midnightblue
KIT|P10721	4.82512	0.00987293	0.00738218	0.430105	0.32575	-0.0677153	-0.0329923	0.0347231	grey
TFCP2|Q12800	1.04426	0.355546	0.668058	0.324703	0.704462	-0.0110427	-0.0223485	-0.0113058	grey
CCDC88A|Q3V6T2	1.06223	0.349333	0.348934	0.935378	0.651558	-0.0181881	-0.00549018	0.012698	red
ADNP|Q9H2P0	2.50709	0.0865663	0.194552	0.0929193	0.745299	-0.0511121	-0.0745402	-0.0234281	grey
TAF9B|Q9HBM6	3.25009	0.0456932	0.18781	0.0416745	0.456988	-0.0907574	-0.161561	-0.0708037	saddlebrown
TPM4|P67936-2	0.318733	0.727764	0.996539	0.751583	0.752672	-0.00295192	-0.0323769	-0.029425	purple
PSMA1|P25786	2.41692	0.0940966	0.120168	0.164295	0.977886	-0.0289633	-0.0321887	-0.00322531	lightcyan
SERAC1|Q96JX3	0.181624	0.834174	0.936461	0.967606	0.829823	0.00595832	-0.00508907	-0.0110474	blue
RGS12|O14924	1.38145	0.2557	0.927397	0.458201	0.229771	-0.00539402	0.021034	0.026428	darkolivegreen
ABHD17C|Q6PCB6	0.929185	0.398192	0.647299	0.372741	0.78592	-0.0211426	-0.038048	-0.0169054	grey
SMG8|Q8ND04	0.0211112	0.979114	0.998892	0.979294	0.983631	-0.000880189	-0.00461367	-0.00373348	black
MAP4|P27816-5	2.14051	0.122651	0.165906	0.182511	0.955471	0.0727679	0.085357	0.012589	cyan
TUBB1|Q9H4B7	0.209013	0.811791	0.870102	0.819422	0.97685	-0.0211195	-0.0309404	-0.00982081	grey
ARPC5L|Q9BPX5	0.542755	0.582751	0.845117	0.885553	0.566565	-0.00927065	0.00950036	0.018771	yellow
VTI1B|Q9UEU0	0.0903383	0.913692	0.983583	0.90667	0.949948	-0.00272934	-0.00801362	-0.00528428	darkgreen
C14orf159|Q7Z3D6-2	0.126589	0.881229	0.876043	0.934743	0.99788	-0.0522908	-0.0450202	0.00727058	grey
UBA2|Q9UBT2	0.264687	0.767952	0.983485	0.864237	0.750256	-0.00282693	0.0101019	0.0129289	pink
MTHFD1|F5H2F4	1.84465	0.164008	0.62819	0.627319	0.144506	0.259285	-0.305362	-0.564647	grey
LZTFL1|Q9NQ48	0.827564	0.439917	0.413716	0.873058	0.8134	0.0287484	0.0135326	-0.0152158	green
HSPG2|P98160	0.131398	0.877012	0.994311	0.924511	0.86815	-0.00493234	0.0220779	0.0270102	purple
ELOF1|P60002	1.43609	0.243254	0.213626	0.69984	0.754266	-0.0447172	-0.0245845	0.0201327	turquoise
ANK2|I6L894	0.147033	0.863442	0.946149	0.851531	0.950108	-0.00424423	-0.00872926	-0.00448503	yellow
IGFBP2|P18065	0.31484	0.730586	0.900702	0.93748	0.720791	0.0108843	-0.0103123	-0.0211966	grey
ARMC1|Q9NVT9	1.35085	0.263442	0.332554	0.324534	0.956369	0.0171975	0.0209756	0.00377808	grey60
TMEFF2|Q9UIK5	1.46709	0.235239	0.465061	0.220886	0.730126	-0.0331369	-0.0564102	-0.0232734	grey
SH3GLB1|Q9Y371-2	2.91553	0.0585332	0.12735	0.0722878	0.790417	0.024391	0.033339	0.00894798	yellowgreen
DCAF7|P61962	2.90727	0.0589932	0.0513819	0.689096	0.427543	0.0219582	0.0092234	-0.0127348	yellow
RALA|P11233	0.569765	0.567381	0.834327	0.883739	0.552018	0.00861051	-0.00857594	-0.0171865	saddlebrown
SETD3|Q86TU7	0.41413	0.66198	0.7546	0.672194	0.95696	0.00666279	0.00955264	0.00288986	cyan
LLGL1|Q15334	0.648857	0.524706	0.873589	0.495256	0.707567	-0.0138901	-0.0383473	-0.0244573	tan
PRELP|P51888	0.493832	0.61168	0.918318	0.832202	0.583409	-0.0635097	0.112544	0.176054	purple
ARPC4|P59998	0.334544	0.716417	0.940697	0.696618	0.826976	-0.0063118	-0.0185507	-0.0122389	lightyellow
PAK3|O75914	6.36794	0.00244549	0.0112182	0.00433724	0.643339	0.045173	0.0603323	0.0151593	green
SLTM|Q9NWH9	0.130672	0.877647	0.979716	0.949843	0.866223	-0.00311763	0.00596019	0.00907782	cyan
EIF4G1|Q04637	6.5434	0.00209142	0.0415483	0.00168852	0.226039	0.0237975	0.0414854	0.0176879	steelblue
UBE2K|P61086	0.0179162	0.982246	0.989251	0.982021	0.997168	-0.00156494	-0.00244589	-0.000880951	darkorange
TERF2|Q15554	0.367376	0.693428	0.682285	0.821506	0.994128	-0.0206482	-0.0178388	0.00280939	turquoise
AASDHPPT|Q9NRN7	0.782698	0.459795	0.476573	0.975521	0.686889	0.014302	0.00313966	-0.0111624	steelblue
SLC39A6|Q13433	1.17778	0.31196	0.373752	0.382709	0.970221	0.0268456	0.0319841	0.00513847	yellow
CREG1|O75629	1.04833	0.356958	0.555806	0.34161	0.873523	-0.05405	-0.0798623	-0.0258123	turquoise
HDAC5|Q9UQL6	0.14228	0.867543	0.861186	0.928558	0.997179	0.00707693	0.00600869	-0.00106824	royalblue
PTK2|Q05397	4.12679	0.0187979	0.219588	0.0138658	0.242044	0.0169148	0.0348861	0.0179713	yellow
CCDC53|F5GZ97	5.90819	0.00369241	0.0140663	0.00670223	0.695218	-0.0402807	-0.0528852	-0.0126045	tan
LZIC|Q8WZA0	0.986863	0.376142	0.46795	0.419197	0.947485	-0.0211426	-0.0273068	-0.00616414	tan
GAN|Q9H2C0	1.07169	0.346109	0.666092	0.314952	0.692914	0.0146032	0.0298487	0.0152456	grey
STAT1|P42224	1.12113	0.329746	0.394392	0.998605	0.495321	0.057044	0.0026484	-0.0543956	grey
NFASC|X6RKN2	1.52875	0.221549	0.701631	0.193508	0.465447	-0.0148215	-0.0388167	-0.0239952	red
ICA1L|F8WBQ1	0.645444	0.526478	0.523107	0.678577	0.997462	0.0191015	0.0177925	-0.00130894	yellow
CS|O75390	0.109105	0.896737	0.9933	0.89644	0.9202	0.00211843	0.0103114	0.00819297	blue
KCNJ11|Q14654	0.576791	0.564345	0.544522	0.945138	0.82818	-0.0391519	-0.0142358	0.0249161	grey
STX1B|P61266	1.45392	0.238275	0.928484	0.243693	0.324833	-0.0064755	-0.0343724	-0.0278969	lightyellow
ELMO1|Q92556	1.50264	0.227243	0.552286	0.200781	0.613199	-0.0274441	-0.0548004	-0.0273563	red
ATG7|O95352	1.07064	0.346467	0.368454	0.471293	0.998283	0.023339	0.0243962	0.0010572	skyblue
KCTD8|Q6ZWB6	2.43535	0.0924526	0.999995	0.146349	0.100505	5.59869e-05	0.0425134	0.0424574	darkgreen
DBT|P11182	6.88781	0.00154058	0.0103519	0.00235613	0.527928	0.0509866	0.0714122	0.0204256	blue
ADRBK2|P35626	1.82022	0.167017	0.992399	0.213379	0.192065	0.0027136	0.047046	0.0443324	darkorange
BECN1|Q14457	0.861332	0.425535	0.632066	0.410407	0.836024	0.010795	0.018194	0.00739899	orange
CREG2|Q8IUH2	0.319394	0.727457	0.71936	0.970074	0.902002	0.0330205	0.0123989	-0.0206216	grey
LMTK3|Q96Q04	1.94744	0.147708	0.466591	0.126262	0.528477	0.0138449	0.027751	0.013906	darkgreen
GDA|Q9Y2T3	2.02792	0.136684	0.965245	0.16127	0.177777	0.00630592	0.0552763	0.0489704	yellow
CHD4|A0A0C4DGG9	2.36263	0.0991136	0.405067	0.0820529	0.45347	-0.0127166	-0.0257806	-0.0130641	magenta
NRBP2|Q9NSY0	0.0677003	0.934581	0.928828	0.986369	0.985994	0.00548778	0.00285275	-0.00263503	red
CORO2A|Q92828	1.42737	0.244514	0.271146	0.971185	0.480098	0.056235	0.0100674	-0.0461676	blue
ADPRHL1|Q8NDY3	2.15242	0.122214	0.944094	0.284573	0.107752	0.0142199	-0.0798747	-0.0940946	grey
NTM|Q9P121-4	0.296365	0.74413	0.896935	0.948972	0.738593	-0.00819382	0.00685563	0.0150495	sienna3
WTAP|Q15007	4.15645	0.0188795	0.0992374	0.82381	0.0293206	0.0691334	-0.0232715	-0.092405	grey
UCHL1|P09936	2.61064	0.0782079	0.0841816	0.185499	0.999793	-0.0478285	-0.0473559	0.000472554	lightyellow
CCDC93|F8W9X7	1.76426	0.176306	0.230059	0.996369	0.339009	0.019237	0.00114339	-0.0180936	grey
GPM6B|Q13491-3	2.04098	0.134976	0.148894	0.936906	0.37908	-0.147264	-0.0324635	0.1148	pink
PCDH17|O14917	0.46714	0.628077	0.700232	0.658164	0.97239	0.0186522	0.0243858	0.00573353	grey
SRRM1|Q8IYB3	0.489642	0.614225	0.719541	0.991125	0.676495	0.0169038	-0.00334831	-0.0202521	pink
PVRL1|Q15223	12.0504	1.92476e-05	0.000519729	3.8082e-05	0.300482	0.0846085	0.120235	0.0356266	yellow
VAT1|Q99536	2.64667	0.075569	0.482111	0.0600746	0.308004	-0.0293657	-0.0704899	-0.0411241	red
SSBP4|Q9BWG4	0.0610254	0.940852	0.997687	0.965417	0.937728	-0.00323187	0.0140773	0.0173091	grey
PSMG1|O95456	0.87497	0.419863	0.474128	0.495337	0.982141	0.0233919	0.0273674	0.00397558	brown
APOC3|P02656	1.00199	0.370599	0.485039	0.993313	0.474586	0.129117	-0.0149263	-0.144043	salmon
NACAD|O15069	0.739205	0.479938	0.982374	0.502542	0.535803	0.00338726	0.0255278	0.0221406	grey60
DECR1|Q16698	0.829661	0.439009	0.545828	0.467644	0.939083	0.0254588	0.0344413	0.00898244	blue
IGHV3-15|A0A0B4J1V0	0.344491	0.709444	0.690141	0.94123	0.921459	-0.0826557	-0.0402215	0.0424342	salmon
CD74|P04233-2	0.22861	0.79608	0.873622	0.79262	0.966648	0.0236063	0.0363289	0.0127226	grey
KARS|Q15046	3.95713	0.0220076	0.04151	0.0420662	0.892599	0.0242056	0.029133	0.00492743	grey60
NFKBIB|G5E9C2	0.0397901	0.961017	0.996397	0.959134	0.973535	-0.00294414	-0.0119196	-0.00897549	grey
AK2|P54819	1.46762	0.235119	0.215741	0.817727	0.660907	0.0262062	0.0113497	-0.0148565	white
NDUFB8|O95169	0.713483	0.492272	0.849521	0.460764	0.696181	0.0119311	0.031497	0.0195659	blue
TCAF1|Q9Y4C2	1.40902	0.248923	0.23067	0.834664	0.66069	-0.0281747	-0.0118283	0.0163464	grey
DCLK1|Q5VZY9	0.178711	0.836643	0.995699	0.849964	0.856976	-0.0030318	-0.0222908	-0.019259	grey
GDI1|P31150	1.50718	0.226242	0.233387	0.37899	0.999595	-0.0161792	-0.0158852	0.000293979	lightyellow
CAMK1|Q14012	2.03365	0.135931	0.920751	0.297838	0.119117	-0.00771391	0.0359037	0.0436176	yellow
DYM|Q7RTS9	0.712735	0.492931	0.476113	0.688869	0.987587	-0.0357752	-0.0306956	0.00507961	grey
MCF2L2|Q86YR7	2.9934	0.0543712	0.163398	0.0554252	0.646032	-0.039493	-0.0606168	-0.0211238	midnightblue
FKBP15|Q5T1M5-2	1.84546	0.167265	0.816709	0.151124	0.29523	-0.027426	-0.106574	-0.0791485	grey
SPRED3|Q2MJR0	2.13772	0.126675	0.594314	0.105805	0.373699	0.0508099	0.126536	0.0757257	green
RASA2|A0A0A0MSJ9	2.39353	0.0962259	0.402113	0.0794331	0.44696	0.0206718	0.0420166	0.0213448	green
KIF2A|O00139-4	1.0783	0.343876	0.889319	0.606994	0.310465	0.00473566	-0.0118142	-0.0165499	darkturquoise
FAM120B|F5GY05	0.433709	0.649246	0.708332	0.68634	0.980743	-0.0130431	-0.0164397	-0.00339656	darkgrey
PLCG2|P16885	0.43098	0.651284	0.671201	0.737584	0.998854	0.0197546	0.0209382	0.00118361	turquoise
AIFM1|O95831	2.22734	0.112837	0.119354	0.238198	0.99967	0.0283595	0.0279762	-0.000383243	blue
BTBD10|B7Z503	0.99073	0.375706	0.543395	0.950237	0.422412	-0.0252712	0.00868573	0.0339569	grey
TGFBI|Q15582	0.313644	0.731455	0.842945	0.979548	0.752449	-0.0415569	0.0174151	0.0589721	purple
PGM3|O95394	3.83408	0.0246803	0.0558686	0.0383174	0.817175	-0.0437657	-0.0562697	-0.012504	magenta
0|P01761	0.101107	0.903961	0.998511	0.930622	0.899063	0.00723516	-0.0634885	-0.0707237	salmon
CLVS1|Q8IUQ0	3.20269	0.0446162	0.0362081	0.579064	0.46493	0.0648616	0.0311783	-0.0336834	green
CD9|G8JLH6	1.56009	0.214903	0.359655	0.224631	0.832933	-0.0875015	-0.127935	-0.0404337	red
FAM114A1|Q8IWE2	2.73427	0.0729067	0.159333	0.997065	0.147249	-0.0877923	0.00415175	0.091944	black
CTDP1|Q9Y5B0	0.615666	0.542379	0.614676	0.580789	0.96876	-0.0491169	-0.0626687	-0.0135518	royalblue
CERS2|Q5SZE1	1.80901	0.168933	0.173257	0.325952	0.998603	0.154846	0.150029	-0.00481698	grey
NECAB2|Q7Z6G3	4.3264	0.0156251	0.134275	0.0126145	0.334247	0.0716954	0.129562	0.0578662	yellow
MRPS6|P82932	1.5949	0.207759	0.182263	0.725069	0.717919	0.0400231	0.0207897	-0.0192334	brown
PAPOLA|P51003	0.0832234	0.920245	0.948019	0.996684	0.929452	-0.0159095	0.00460952	0.020519	grey
GTPBP1|O00178	2.7515	0.0683951	0.0655526	0.210571	0.979206	0.0256315	0.0232011	-0.00243036	pink
RPL35|P42766	0.219517	0.80327	0.995439	0.815587	0.828226	0.00312741	0.0252239	0.0220965	orange
MSRA|Q9UJ68	0.993178	0.373818	0.40406	0.982231	0.593832	-0.0244266	-0.00411994	0.0203066	grey
SRSF7|Q16629	0.342762	0.710591	0.974366	0.835438	0.688386	-0.00420681	0.0133655	0.0175723	pink
CAPZA2|P47755	1.07658	0.344455	0.323023	0.864231	0.735928	-0.0128153	-0.00551855	0.00729676	sienna3
C17orf80|Q9BSJ5	0.0161856	0.983949	0.988194	0.999841	0.987998	-0.00510236	0.000724217	0.00582658	turquoise
DNASE2|O00115	2.56468	0.0817116	0.606611	0.0673261	0.249293	-0.028338	-0.0805609	-0.0522229	tan
CCDC121|Q6ZUS5	3.33394	0.0420436	0.738606	0.0367738	0.0821045	-0.0325878	-0.153358	-0.12077	lightcyan
DOLPP1|Q86YN1	1.06002	0.350643	0.930622	0.342793	0.449734	-0.00968963	-0.0470788	-0.0373892	grey
DNER|Q8NFT8	4.02401	0.0208224	0.0477595	0.0312003	0.815468	-0.0470855	-0.0598175	-0.0127321	turquoise
EHD1|A0A024R571	0.94892	0.390423	0.8397	0.713203	0.358122	0.00705342	-0.0118462	-0.0188996	greenyellow
EPB41L2|O43491-4	0.115909	0.890675	0.916859	0.901022	0.992915	0.0197573	0.0260421	0.00628481	grey
GABARAPL1|F5GZY7	2.24079	0.11139	0.737251	0.098578	0.247406	-0.0177902	-0.0599443	-0.0421541	lightcyan
AMOT|Q4VCS5	0.362581	0.696738	0.882759	0.672529	0.8713	0.0116187	0.0250413	0.0134226	grey
TUBB4A|P04350	2.08003	0.129996	0.295411	0.127598	0.712639	-0.0271195	-0.0427384	-0.0156189	lightyellow
IGBP1|P78318	0.427082	0.653528	0.804551	0.638469	0.907122	-0.00608132	-0.0105524	-0.00447106	yellowgreen
RPS20|P60866	1.0783	0.343876	0.608089	0.88834	0.357019	-0.0228787	0.0134297	0.0363084	grey
TECPR1|Q7Z6L1	3.03013	0.052514	0.176054	0.0508793	0.599042	0.0338014	0.0538169	0.0200155	brown
LRRC73|Q5JTD7	2.94473	0.0569355	0.433052	0.0442727	0.27828	0.025147	0.0594139	0.0342669	darkolivegreen
PPA1|Q15181	0.867045	0.42315	0.970732	0.438451	0.492797	-0.00456495	-0.0291628	-0.0245978	grey
TBPL1|P62380	0.653729	0.522582	0.671566	0.97233	0.556779	-0.0297714	0.00902302	0.0387944	grey
TMEM263|Q8WUH6	1.65733	0.195549	0.493427	0.172902	0.612407	0.025392	0.0486098	0.0232177	orangered4
GRAMD1B|E7EPH8	0.300954	0.740742	0.82721	0.741772	0.959167	-0.0095634	-0.0144858	-0.00492238	turquoise
PYCRL|Q53H96	2.13463	0.123346	0.199204	0.154816	0.885234	0.0402787	0.0523276	0.0120488	grey
MTURN|Q8N3F0	3.41174	0.0366469	0.501062	0.325823	0.0284648	0.0198706	-0.0306191	-0.0504897	greenyellow
GRIA1|P42261-6	3.07338	0.050616	0.263386	0.0421772	0.434832	0.121799	0.228449	0.106651	green
NOMO2|Q5JPE7	2.0213	0.137559	0.216687	0.170535	0.890911	0.0184217	0.0239342	0.00551251	brown
LMAN2L|Q9H0V9	2.48672	0.0884725	0.0780665	0.694851	0.488941	0.108202	0.0478281	-0.0603736	turquoise
CBWD2|Q8IUF1	1.49762	0.230187	0.998721	0.310454	0.22745	0.00626895	-0.243867	-0.250136	lightcyan
EPM2A|O95278	1.86689	0.159652	0.187588	0.971061	0.371215	0.0464188	0.00733688	-0.0390819	paleturquoise
CDH2|P19022	1.21567	0.300611	0.452484	0.972914	0.375272	0.0142542	-0.00318321	-0.0174374	greenyellow
SHF|H0YLM1	0.0338444	0.966732	0.975707	0.968958	0.997277	-0.00646743	-0.00883398	-0.00236655	grey
ASS1|P00966	0.48402	0.617656	0.698548	0.642857	0.966235	0.0306198	0.0410101	0.0103903	violet
NUDCD3|Q8IVD9	0.0975488	0.907139	0.973101	0.898181	0.957032	-0.00341188	-0.00817124	-0.00475936	darkorange
KANK1|Q14678	0.31456	0.730803	0.738746	0.989565	0.863871	-0.0163303	-0.00369082	0.0126395	turquoise
BBS9|Q3SYG4	3.04569	0.0520442	0.129518	0.0598932	0.702231	-0.0513091	-0.0748378	-0.0235287	grey
MAN2B2|Q9Y2E5	2.14224	0.122447	0.334979	0.843176	0.143106	-0.0377804	0.0178875	0.0556679	brown
CAND2|O75155	2.52226	0.0850869	0.929427	0.09769	0.127996	0.0081191	0.0560308	0.0479117	grey
C1S|P09871	1.29573	0.277998	0.251972	0.574071	0.935944	-0.0862501	-0.0656564	0.0205937	salmon
CHGB|P05060	2.13451	0.12336	0.559331	0.101966	0.382089	-0.0267768	-0.0647409	-0.0379641	violet
TRRAP|Q9Y4A5	3.37707	0.0378608	0.198593	0.725221	0.0456486	-0.0405502	0.0216203	0.0621705	darkgrey
AKAP11|Q9UKA4	0.862165	0.42549	0.634676	0.413375	0.825879	-0.0266696	-0.0464343	-0.0197647	grey
BRINP1|O60477	8.56236	0.0003572	0.00222925	0.000892534	0.612042	0.0501267	0.065199	0.0150723	darkgreen
TOMM34|Q15785	0.615492	0.542295	0.825055	0.510479	0.775979	0.0141791	0.0320826	0.0179034	darkorange
RPL34|P49207	3.87148	0.0238347	0.19492	0.0186293	0.322651	0.0627807	0.119979	0.0571985	orange
HN1|Q9UK76	9.47743	0.000163416	0.337603	0.000132825	0.00285434	0.0247681	0.0899437	0.0651756	grey60
CDK11B|B7ZVY7	0.618707	0.54063	0.513533	0.894046	0.876764	-0.0261794	-0.0131819	0.0129975	grey
ERP29|P30040	1.59155	0.208436	0.901951	0.422181	0.183156	-0.00729861	0.0255768	0.0328754	saddlebrown
ARFGAP2|G5E9L0	8.00252	0.000579679	0.00365506	0.00123685	0.589891	0.071823	0.0952575	0.0234346	green
TCOF1|Q13428-3	0.129501	0.878673	0.984798	0.943324	0.867198	-0.00321028	0.00755931	0.0107696	pink
NSUN2|Q08J23	2.63988	0.0760594	0.380176	0.0613891	0.39735	0.025869	0.0536344	0.0277654	brown
ERGIC3|H0Y5K5	0.531073	0.58959	0.633948	0.998146	0.7262	-0.0280537	-0.00215612	0.0258975	grey
SLAIN1|A0A0A0MSS3	2.10592	0.129069	0.112764	0.383574	0.916483	-0.0916457	-0.0720683	0.0195774	red
CMAS|Q8NFW8	0.0230664	0.977202	0.989124	0.997601	0.978066	0.00221584	-0.00125248	-0.00346831	orange
FABP7|O15540	3.84951	0.0243279	0.0632569	0.0338506	0.759719	-0.0970759	-0.130195	-0.0331194	black
ATP5J|P18859	1.26064	0.287689	0.618882	0.812669	0.283051	0.0178721	-0.014148	-0.0320201	blue
RBM14|Q96PK6	0.267354	0.765917	0.78779	0.997385	0.85988	-0.0114567	-0.00144564	0.010011	pink
KIF1C|O43896	2.54344	0.0879777	0.820542	0.229749	0.0712154	0.0461737	-0.174881	-0.221055	grey
AHCYL2|Q96HN2-2	4.08129	0.0196087	0.0266391	0.0571209	0.986136	0.0505261	0.0538921	0.00336596	lightgreen
PDE2A|O00408-2	1.50638	0.226419	0.22079	0.418822	0.990108	0.0401041	0.0365638	-0.00354031	yellow
TIMM44|O43615	3.656	0.0291466	0.33847	0.0215949	0.216422	0.0278005	0.0642233	0.0364227	steelblue
PLGRKT|Q9HBL7	0.405885	0.667418	0.973445	0.665385	0.737348	-0.00918585	-0.0432164	-0.0340305	grey
UBE2G1|P62253	0.424071	0.655537	0.631788	0.848376	0.970788	0.0196143	0.0140882	-0.00552605	red
SPRED2|C9JG63	2.0153	0.13906	0.943155	0.15514	0.181365	-0.0101987	-0.0731055	-0.0629068	grey
CAB39L|Q9H9S4	0.084591	0.91895	0.977337	0.97812	0.913454	-0.00609742	0.00722496	0.0133224	grey
RELL2|Q8NC24	0.155966	0.855784	0.994206	0.908746	0.846217	-0.00293322	0.0143655	0.0172987	blue
NUDT14|O95848	2.8168	0.0642804	0.0857863	0.122426	0.973607	0.06611	0.0735727	0.00746265	green
RASGEF1A|Q8N9B8	0.662847	0.517505	0.678528	0.5113	0.894118	0.0188827	0.0300103	0.0111276	grey
DNPH1|O43598	2.39701	0.0959062	0.408994	0.078903	0.438548	-0.0233072	-0.0478912	-0.024584	midnightblue
ITPKB|P27987	0.813972	0.445845	0.976399	0.597403	0.424381	0.00574973	-0.032315	-0.0380647	darkred
RIMS2|Q9UQ26	0.196053	0.822266	0.962682	0.934474	0.807291	0.00292229	-0.00470622	-0.00762851	grey
CAPRIN1|Q14444	0.530751	0.589718	0.702445	0.989461	0.652725	-0.0162572	0.0033886	0.0196458	grey60
UNC5B|Q8IZJ1	1.89571	0.156033	0.133544	0.5043	0.841262	-0.0595809	-0.0406006	0.0189803	tan
EXOSC9|Q06265	0.163272	0.849749	0.992127	0.891841	0.838247	0.00381102	-0.0195861	-0.0233971	grey
GCLM|P48507	1.27915	0.282534	0.993924	0.391755	0.278576	0.00199219	-0.0299809	-0.0319731	greenyellow
LPA|A0A087WWY0	0.827792	0.441129	0.40725	0.750559	0.895293	0.214676	0.138618	-0.0760578	salmon
RNF2|Q99496	0.401963	0.670823	0.946855	0.857751	0.645269	0.0140561	-0.0289095	-0.0429656	turquoise
VPS29|F8VXU5	0.0193321	0.980857	0.989091	0.998916	0.982876	-0.00244793	0.000928201	0.00337613	sienna3
ANKS1B|Q7Z6G8-3	4.24684	0.0168186	0.198481	0.0124433	0.245954	0.0539119	0.109016	0.0551045	green
FKBPL|Q9UIM3	0.907499	0.408583	0.944975	0.408115	0.506018	-0.0201508	-0.0974357	-0.0772849	brown
TMCC2|O75069	1.69114	0.189244	0.223166	0.281864	0.985703	-0.0196918	-0.0217916	-0.00209985	grey
HIST2H3PS2|Q5TEC6	5.13382	0.00744545	0.0811968	0.006149	0.30829	-0.1093	-0.190824	-0.0815236	magenta
ZMIZ1|Q9ULJ6	1.87024	0.162042	0.137313	0.664533	0.747904	-0.051038	-0.0284747	0.0225633	cyan
UBR2|Q8IWV8	3.76048	0.026435	0.0195623	0.291273	0.680085	-0.0442646	-0.0293814	0.0148832	turquoise
PARVB|Q9HBI1	1.11108	0.333397	0.938011	0.534911	0.304186	-0.0134955	0.0518146	0.06531	turquoise
ZC3H13|Q5T200	1.53281	0.221275	0.193412	0.582966	0.877536	-0.182074	-0.125622	0.0564526	magenta
ADCY1|Q08828	2.66356	0.0743637	0.137665	0.0971891	0.85012	0.0250168	0.0327909	0.00777411	darkgreen
CS|H0YIC4	4.42187	0.0143517	0.0106603	0.160168	0.768731	0.111955	0.0837415	-0.0282133	blue
SMARCC2|F8VXC8	0.830726	0.438549	0.998949	0.528425	0.440986	-0.000527117	0.0157239	0.0162511	pink
SDF2L1|Q9HCN8	1.31523	0.273255	0.245478	0.578735	0.922549	-0.0427716	-0.0317818	0.0109899	turquoise
BZW2|Q9Y6E2	2.48092	0.0885133	0.988946	0.164956	0.0872618	-0.00175856	0.0273288	0.0290873	brown
CCS|J3KNF4	1.19571	0.306537	0.323698	0.441014	0.999383	0.0262249	0.0268943	0.00066938	orange
GRM5|P41594	0.0666115	0.935598	0.999684	0.943756	0.940407	0.000546624	0.00892171	0.00837508	yellow
BDH1|Q02338	3.05201	0.0514387	0.192121	0.0475168	0.552977	0.0462495	0.0764996	0.0302501	green
BTBD11|A6QL63	0.143804	0.866226	0.999982	0.889153	0.870567	0.000113305	0.0111282	0.0110149	blue
BET1|H7C1N3	0.279114	0.757178	0.867966	0.745047	0.943068	0.0162057	0.0273909	0.0111852	grey
IQGAP2|Q13576	3.08345	0.0530058	0.0739781	0.866365	0.205954	-0.17948	-0.0473611	0.132119	turquoise
NR2F2|P24468	1.96788	0.144826	0.234793	0.992924	0.244264	-0.0554598	0.00463857	0.0600983	cyan
KRT222|Q8N1A0	2.74514	0.0688095	0.124959	0.0936152	0.862306	-0.059758	-0.0770652	-0.0173072	red
CPSF7|Q8N684	0.935479	0.395613	0.850336	0.707462	0.362667	-0.00992117	0.0175053	0.0274265	pink
GNAI2|P04899	0.12055	0.886554	0.98229	0.878978	0.928312	-0.0026127	-0.00847352	-0.00586082	lightyellow
PTPDC1|A2A3K4	0.283956	0.753479	0.99069	0.756487	0.789525	0.00693666	0.0478422	0.0409055	grey
SRC|P12931-2	0.52792	0.591373	0.763004	0.957774	0.61277	0.0100813	-0.00484906	-0.0149304	violet
ALDH6A1|Q02252	0.538653	0.585123	0.675081	0.608859	0.959344	-0.0187586	-0.0254434	-0.00668483	grey
ALDOC|P09972	3.44461	0.0355327	0.734952	0.0332338	0.093263	-0.016973	-0.0694512	-0.0524783	turquoise
PCBP4|P57723	0.0165396	0.983599	0.984924	0.999622	0.991227	-0.00787596	-0.00147601	0.00639995	red
LYNX1|A0A087WZS0	0.0441395	0.956838	0.989124	0.952638	0.978722	0.00418052	0.0106244	0.00644385	plum1
PRKCI|P41743	0.360451	0.698213	0.676617	0.863778	0.977821	-0.0110469	-0.00814491	0.00290197	midnightblue
DNM1L|O00429-6	2.37196	0.0982325	0.379454	0.0823096	0.479486	0.0177184	0.0346521	0.0169336	grey60
BCAM|P50895	0.340342	0.712302	0.980892	0.713307	0.76935	0.00659151	0.033341	0.0267495	purple
TTC7B|Q86TV6	6.60056	0.00198772	0.0116094	0.00312459	0.565092	0.0372513	0.0515416	0.0142903	green
SYNE1|Q8NF91-4	1.19097	0.307961	0.444499	0.324083	0.884893	0.0104586	0.0149021	0.00444356	brown
NDUFB2|H7C5B8	3.18251	0.0456726	0.20933	0.0400686	0.468888	0.0551768	0.0979491	0.0427723	blue
ICAM5|Q9UMF0	2.424	0.0934618	0.214324	0.098337	0.734766	0.0538808	0.0801554	0.0262746	orangered4
CCDC85A|Q96PX6	3.51155	0.0333693	0.655002	0.0289049	0.105887	0.0212752	0.075785	0.0545098	yellow
POLDIP3|Q9BY77	2.2893	0.106327	0.293112	0.0988027	0.632294	-0.0341377	-0.0569519	-0.0228141	magenta
SLC37A4|U3KQS2	1.58675	0.210807	0.977898	0.230182	0.261791	-0.00530311	-0.0530446	-0.0477415	grey
RAB11A|P62491	0.0843844	0.919159	0.935597	0.999566	0.94437	-0.0170795	0.0017547	0.0188342	grey
EGFL7|Q9UHF1	2.68655	0.0731322	0.749489	0.286149	0.0581388	-0.0635798	0.161442	0.225022	purple
COBL|O75128	1.75969	0.177087	0.390687	0.166237	0.698858	-0.0281336	-0.0471515	-0.0190178	cyan
AKR1C2|P52895	1.85153	0.162234	0.143256	0.728739	0.623828	-0.152452	-0.0724255	0.0800261	grey
VAPA|Q9P0L0	0.74424	0.477561	0.803258	0.837738	0.457527	-0.00583334	0.00632353	0.0121569	grey
PPL|K7EKI8	1.0173	0.365434	0.482455	0.990354	0.462215	-0.0613475	0.00845389	0.0698013	grey
PPP1R12C|Q9BZL4-3	1.64054	0.198759	0.208504	0.340924	0.99998	0.0243821	0.0242868	-9.53155e-05	brown
DNAJC6|O75061-2	4.01522	0.02085	0.0293239	0.0567005	0.979083	0.0302974	0.0328162	0.00251877	grey60
IDNK|Q5T6J7	0.394899	0.674735	0.999907	0.731904	0.679516	0.000475977	-0.0333414	-0.0338173	salmon
SNTB1|Q13884	1.58618	0.209526	0.462137	0.191739	0.680176	0.0311178	0.0552214	0.0241036	darkred
HSPA14|Q0VDF9	1.08975	0.340037	0.562065	0.324718	0.795239	-0.0193857	-0.0327901	-0.0134044	lightcyan
TMED8|Q6PL24	0.4569	0.634485	0.96548	0.787834	0.608292	-0.00425065	0.0133764	0.017627	yellow
SEPW1|P63302	1.32732	0.269558	0.613471	0.793767	0.262737	-0.0175868	0.0145596	0.0321464	saddlebrown
JOSD2|Q8TAC2	1.99485	0.141255	0.534545	0.118153	0.432315	-0.0434498	-0.0999231	-0.0564733	red
GPC6|Q9Y625	1.85782	0.162519	0.893178	0.162732	0.245521	-0.0168683	-0.0838855	-0.0670171	grey
USP5|P45974-2	0.649141	0.524559	0.492168	0.818947	0.925401	-0.016878	-0.0107695	0.00610849	yellow
FAM185A|Q8N0U4	0.443852	0.642747	0.929127	0.844354	0.61562	-0.0349028	0.0639087	0.0988115	grey
RAB18|Q9NP72	0.945545	0.39172	0.608192	0.932492	0.422091	0.0119504	-0.00538884	-0.0173392	lightyellow
HSPA12A|O43301	0.111646	0.894466	0.88437	0.96612	0.98677	-0.00811934	-0.00518377	0.00293558	saddlebrown
CDK4|P11802	0.716874	0.491983	0.463737	0.741947	0.948243	0.0511429	0.036866	-0.0142769	grey
PDZD11|Q5EBL8	2.70948	0.0711832	0.146062	0.0868715	0.805938	0.034991	0.0477257	0.0127347	grey
ACSS1|Q9NUB1	6.36167	0.00245923	0.129289	0.00157703	0.0875111	0.033647	0.0741012	0.0404542	lightgreen
KCNAB2|Q13303	3.22636	0.0436318	0.15367	0.0428399	0.591013	-0.0422397	-0.0666225	-0.0243828	red
H2AFY2|Q9P0M6	1.42584	0.244878	0.573378	0.217284	0.624211	-0.0221335	-0.0445118	-0.0223782	pink
NRGN|Q92686	1.44411	0.240559	0.617005	0.210721	0.572661	-0.0491147	-0.10714	-0.0580256	cyan
MAVS|Q7Z434	0.595938	0.552881	0.629612	0.591297	0.968987	0.0219318	0.0282036	0.00627183	cyan
CALD1|E7EX44	1.27737	0.286003	0.932513	0.303368	0.376507	0.0673896	0.32679	0.2594	purple
NDUFA1|O15239	1.63935	0.200114	0.999634	0.26719	0.209895	-0.000857205	0.0633198	0.064177	grey
[truncated: 5,790 more rows]

## Sheet: 2.BA37 ANOVA
Supplemental Table 2: BA37 one-way ANOVA results
ProteinID	F-Value	Pr(>F)	AsymAD-AD	Control-AD	Control-AsymAD	diff AsymAD-AD	diff Control-AD	diff Control-AsymAD	NETcolors
VAMP1|P23763	0.299131	0.742086	0.997264	0.805139	0.736591	-0.0026008	0.027924	0.0305248	white
TXNDC12|O95881	1.83035	0.165389	0.145238	0.745265	0.633138	0.0320225	0.014907	-0.0171155	pink
PDHX|O00330	8.45954	0.000390291	0.000329911	0.0156678	0.846007	0.0848393	0.0719091	-0.0129302	blue
APIP|Q96GX9	1.89247	0.155755	0.13773	0.432772	0.921499	-0.0957411	-0.0744513	0.0212898	tan
MAP9|E7ETZ8	3.02584	0.0527273	0.158797	0.0551456	0.658952	0.0626329	0.0953889	0.032756	brown
CIAO1|O76071	2.214	0.114291	0.418554	0.0965328	0.495933	-0.0186175	-0.0371207	-0.0185031	midnightblue
NNT|Q13423	1.57847	0.2111	0.253772	0.300539	0.981753	0.0334435	0.0377025	0.00425898	blue
KIF3B|O15066	0.13766	0.87155	0.919571	0.871319	0.979891	0.00496642	0.00767571	0.00270929	green
ULK1|O75385	0.935938	0.395434	0.80837	0.362568	0.62662	0.0092156	0.0243874	0.0151718	lightyellow
POLR2L|P62875	0.763921	0.468866	0.495265	0.990073	0.664847	-0.0414138	-0.00593792	0.0354758	grey
OAS2|P29728	2.38343	0.101872	0.560138	0.0839362	0.304507	-0.0623744	-0.161518	-0.099144	turquoise
MEF2C|Q06413	1.19226	0.308559	0.397449	0.998984	0.443489	0.0512404	-0.00205182	-0.0532922	grey
MT3|P25713	1.1639	0.316223	0.999824	0.385302	0.332897	-0.000847827	-0.0757345	-0.0748867	grey
AK3|Q9UIJ7	0.208541	0.8121	0.898712	0.98162	0.822211	0.0109877	-0.00551681	-0.0165045	yellowgreen
RNGTT|O60942	1.61566	0.207576	0.342913	0.24557	0.788302	-0.0424088	-0.0686421	-0.0262333	grey
RLTPR|Q6F5E8	5.60549	0.00485167	0.0174591	0.00888525	0.721159	0.0460907	0.0602682	0.0141774	green
PURA|Q00577	0.244649	0.78342	0.999806	0.824184	0.786224	0.000483947	-0.0184488	-0.0189327	grey
WDR33|Q9C0J8	2.71215	0.0721416	0.0853456	0.155745	0.999747	-0.0750096	-0.0758168	-0.000807228	grey
CTBP2|P56545-2	1.06396	0.348743	0.734557	0.314957	0.635357	0.0136335	0.0319809	0.0183475	green
CBX3|Q13185	0.896314	0.411141	0.415459	0.571769	0.99882	0.025971	0.0249213	-0.00104967	grey
DLGAP1|O14490-6	4.77846	0.0103044	0.0191902	0.0273421	0.929005	0.057694	0.066208	0.00851395	green
PIP5K1A|A6PW57	0.371706	0.690452	0.775122	0.993327	0.743956	-0.014854	0.00289793	0.0177519	red
MORF4L1|H0YMJ0	2.06282	0.134975	0.964389	0.239004	0.128773	0.00891846	-0.0675941	-0.0765126	grey
KIAA1211L|Q6NV74	4.38085	0.0148584	0.156065	0.0115302	0.291422	0.0386015	0.0733311	0.0347295	green
TAB1|Q15750	0.00714725	0.992879	0.992154	0.998114	0.998924	0.00126775	0.000748143	-0.000519609	grey
BBS2|Q9BXC9	1.77932	0.173756	0.98047	0.204997	0.213042	-0.00360797	-0.0393874	-0.0357795	grey
ALDOA|P04075	3.67349	0.0286738	0.396587	0.0212915	0.184675	-0.0235068	-0.0589077	-0.0354009	lightyellow
TRAPPC3|O43617	4.24303	0.0168781	0.0128243	0.183458	0.775834	0.0328793	0.0243097	-0.00856959	darkorange
FLT1|P17948-2	4.65482	0.0115434	0.211872	0.00815994	0.18022	-0.0707924	-0.153364	-0.0825717	black
CAMKMT|Q7Z624	0.303616	0.738843	0.938126	0.718012	0.858091	-0.0156623	-0.0423237	-0.0266614	turquoise
TUBGCP2|Q9BSJ2	0.688376	0.504623	0.653132	0.973705	0.557137	-0.0106607	0.00320546	0.0138662	cyan
MUSTN1|C9JYJ2	0.774498	0.465142	0.709855	0.446805	0.845569	0.0483212	0.0863443	0.0380231	purple
POLR1D|Q9Y2S0	1.43524	0.244696	0.666088	0.647365	0.221768	-0.0284626	0.0359202	0.0643828	brown
AKT2|P31751	1.10887	0.335823	0.436681	0.376033	0.949679	-0.0586436	-0.0743932	-0.0157496	turquoise
COA4|Q9NYJ1	3.5888	0.031039	0.417207	0.0232278	0.185383	0.0450774	0.114846	0.0697687	brown
HECA|Q9UBI9	0.615143	0.543101	0.696682	0.530292	0.915914	-0.0310587	-0.0465501	-0.0154914	turquoise
GBF1|Q92538	3.06118	0.0509943	0.352639	0.0397876	0.326152	0.0226537	0.048709	0.0260553	lightgreen
CNTNAP2|Q9UHC6	1.56709	0.213446	0.285985	0.270167	0.945421	0.0221876	0.0273557	0.00516814	plum1
LSAMP|Q13449	3.79975	0.0254835	0.13093	0.0236652	0.487274	-0.0403153	-0.0666694	-0.0263541	lightyellow
CAPNS1|P04632	3.10165	0.0490808	0.109947	0.0640016	0.798204	-0.0428467	-0.0578302	-0.0149835	turquoise
STXBP2|A0A087WWS7	1.00931	0.371003	0.99839	0.469194	0.383397	0.00310367	0.0795925	0.0764888	grey
THOC1|Q96FV9	3.7454	0.0294216	0.0222279	0.351229	0.696641	-0.189993	-0.122295	0.0676981	grey
YWHAZ|P63104	3.17346	0.0458638	0.278385	0.0368409	0.380269	-0.0246948	-0.0484553	-0.0237605	sienna3
CCKBR|P32239	0.397903	0.673486	0.894774	0.647933	0.81427	0.0300394	0.0753491	0.0453097	darkolivegreen
PSMC6|A0A087X2I1	2.11691	0.125465	0.341245	0.115259	0.632444	-0.0143943	-0.0247706	-0.0103763	greenyellow
LAMA4|Q16363	0.783392	0.459481	0.44782	0.653981	0.989603	-0.031011	-0.0271098	0.00390126	purple
MTPN|P58546	0.579069	0.562183	0.648867	0.594669	0.963971	-0.0234776	-0.0310398	-0.00756222	grey
AIG1|Q9NVV5	1.53094	0.221975	0.887484	0.21894	0.326114	-0.0430909	-0.188303	-0.145212	grey
CARS2|Q9HA77	0.113445	0.892862	0.98795	0.887657	0.926585	-0.00497899	-0.0188304	-0.0138514	darkorange
KCNIP1|Q9NZI2	0.784143	0.459988	0.988912	0.589179	0.447228	0.00688204	-0.0566186	-0.0635007	grey
HS1BP3|Q53T59	1.92214	0.151358	0.997413	0.22801	0.155656	-0.00187905	0.0546435	0.0565226	grey
COG7|P83436	2.33308	0.101959	0.979845	0.189428	0.0983083	-0.00246254	0.0271244	0.0295869	brown
PSD|A5PKW4	2.29691	0.105554	0.803073	0.0977444	0.210969	0.0114862	0.0457103	0.0342241	green
EEF1A2|Q05639	2.40993	0.0947278	0.407332	0.0782229	0.444919	-0.0440609	-0.0904254	-0.0463645	grey
GRAMD4|Q6IC98	1.27327	0.28416	0.262481	0.555347	0.954718	-0.0311174	-0.02475	0.00636744	orangered4
ABR|Q12979	2.78537	0.0662282	0.338145	0.0538736	0.411448	0.0229075	0.0458646	0.0229572	green
ENO3|P13929	0.327822	0.721219	0.742321	0.996101	0.834867	-0.0405655	-0.00558749	0.034978	grey
PYCARD|Q9ULZ3	2.86974	0.0611303	0.060877	0.188986	0.986172	-0.07499	-0.0692312	0.00575883	black
C6orf203|Q9P0P8	1.83746	0.164257	0.217271	0.230535	0.959232	0.0323754	0.038245	0.00586956	blue
RABEP2|Q9H5N1	9.716	0.000133527	0.00349335	0.000174761	0.271227	-0.0469476	-0.0712661	-0.0243186	turquoise
MPO|P05164	0.175209	0.839533	0.964671	0.941944	0.825692	-0.0171379	0.0262603	0.0433982	royalblue
MATR3|A8MXP9	1.83759	0.164236	0.759698	0.145336	0.333624	0.014879	0.0480302	0.0331512	pink
FBXO44|Q9H4M3-2	0.0445305	0.95647	0.990956	0.952802	0.976202	-0.00397879	-0.0108775	-0.00689875	cyan
ARFGEF2|Q9Y6D5	5.80378	0.00405642	0.00480967	0.0289684	0.996074	0.0305718	0.0296825	-0.000889247	yellowgreen
0|B4DXG7	0.541835	0.583467	0.838326	0.553818	0.807981	0.0153044	0.0342112	0.0189068	grey
EEF1G|P26641	0.572982	0.565578	0.67976	0.579281	0.942062	0.0172	0.0246828	0.00748279	grey60
NDUFA8|P51970	2.34055	0.101232	0.128203	0.178232	0.982259	0.0610639	0.0673002	0.00623632	blue
AOC3|Q16853	2.26407	0.10893	0.130878	0.199216	0.991536	0.145635	0.155937	0.0103019	purple
VPS26B|Q4G0F5	7.58155	0.000836723	0.00199749	0.00431299	0.920667	-0.0488724	-0.0548813	-0.0060089	yellow
EML6|Q6ZMW3	3.08054	0.0500697	0.0641548	0.113854	0.989293	0.0371199	0.0396509	0.00253098	darkgreen
IMMT|Q16891-4	0.703064	0.49736	0.469916	0.748442	0.960279	-0.0298375	-0.0222095	0.0076281	lightyellow
KLHL42|Q9P2K6	0.563763	0.570761	0.665011	0.596503	0.958279	0.0235695	0.0319956	0.00842609	brown
STARD3NL|O95772	0.270721	0.763435	0.99572	0.835815	0.751828	-0.00211422	0.0167804	0.0188947	brown
GRWD1|Q9BQ67	1.53103	0.221057	0.222355	0.396826	0.995741	0.0631577	0.0594632	-0.00369454	turquoise
MTHFD1|P11586	7.32981	0.00104334	0.00302072	0.00398981	0.857453	-0.0562122	-0.0659991	-0.00978695	greenyellow
EPB41L1|Q9H4G0-4	2.96754	0.0557186	0.0627083	0.145744	1	-0.0527646	-0.052752	1.26646e-05	grey
VAC14|Q08AM6	1.51559	0.224399	0.858937	0.211121	0.359944	0.0073532	0.0286101	0.0212569	yellow
RBFOX1|F5H0M1	2.02998	0.136881	0.532123	0.114036	0.425514	0.0561721	0.12714	0.0709679	brown
IFIT3|O14879	0.808804	0.44812	0.850098	0.417159	0.649724	-0.030658	-0.0861479	-0.0554898	grey
SELENBP1|Q13228	1.11355	0.332202	0.802087	0.301823	0.550952	-0.0221067	-0.0625061	-0.0403994	black
EWSR1|B0QYK0	1.9416	0.148542	0.22623	0.188452	0.908702	0.0413983	0.0529421	0.0115438	pink
FMNL2|Q96PY5-3	3.32939	0.0395972	0.0784996	0.0612426	0.860894	-0.0623272	-0.0788329	-0.0165057	red
UNC5D|Q6UXZ4	0.0895355	0.914462	0.914497	0.942033	0.99995	-0.0183275	-0.0188031	-0.00047555	grey
SLC3A2|F5GZS6	1.04819	0.354176	0.32141	0.784653	0.830229	0.0230395	0.0127614	-0.0102781	sienna3
PTPRS|G8JL96	0.750346	0.474695	0.991017	0.588041	0.464108	-0.0109732	0.101815	0.112788	yellowgreen
SLC4A3|P48751	3.77117	0.0261726	0.027631	0.103772	0.992273	-0.078299	-0.0743556	0.00394335	turquoise
CHKB|Q9Y259	1.09432	0.338517	0.305792	0.772542	0.827114	-0.0394315	-0.0220467	0.0173847	grey
PPP2R1B|P30154	2.47849	0.0895156	0.508994	0.491344	0.0768561	-0.0600666	0.075143	0.13521	grey
GOLGA1|Q92805	0.274012	0.761052	0.765194	0.845532	0.998776	-0.0236362	-0.0218612	0.001775	grey
CYB561|F5H757	5.59138	0.00606331	0.0239538	0.01043	0.526861	-0.113599	-0.169624	-0.0560248	midnightblue
PXMP2|F5H4N4	0.161264	0.85137	0.905477	0.993564	0.87532	0.0236469	-0.00756624	-0.0312131	grey
NCAN|O14594	2.43794	0.0922247	0.443313	0.600345	0.0846504	0.0266107	-0.025353	-0.0519637	grey
SIK3|H0Y4E8	6.29803	0.00260307	0.143494	0.00167223	0.0863268	0.0259037	0.0582722	0.0323685	brown
MOB3A|Q96BX8	4.38737	0.0151379	0.0126155	0.138803	0.92021	-0.0855444	-0.0721029	0.0134415	tan
SUCLG1|P53597	2.08079	0.129901	0.155032	0.223943	0.990742	0.0306277	0.0329973	0.00236965	blue
ARHGEF25|Q86VW2	1.13368	0.325716	0.478759	0.33677	0.875788	-0.0275639	-0.0404811	-0.0129172	grey
PEX14|O75381	0.232586	0.792885	0.981322	0.787381	0.846618	0.00316461	0.0136024	0.0104378	darkgreen
GMFG|O60234	6.59305	0.00205875	0.0612019	0.00142773	0.168928	-0.0619098	-0.11405	-0.0521405	black
MRPL27|D6RAN8	3.33997	0.0392049	0.536639	0.0308154	0.164339	0.0264841	0.0768917	0.0504076	brown
STT3A|P46977	4.16065	0.0182167	0.0687015	0.0217509	0.632788	-0.0370663	-0.0538112	-0.0167449	black
PRKAR1A|P10644	2.09104	0.128626	0.296369	0.127248	0.715741	-0.0298234	-0.0470636	-0.0172402	tan
TLN2|Q9Y4G6	5.24075	0.0067545	0.00891933	0.0329132	0.998852	0.0391276	0.0397841	0.000656576	green
YKT6|O15498	0.15003	0.860864	0.991324	0.917435	0.850049	0.00206249	-0.00782229	-0.00988477	yellow
ARPP19|H3BMD8	2.90815	0.0589439	0.41893	0.0459956	0.303728	0.0512763	0.117954	0.0666777	steelblue
SNRNP27|Q8WVK2	1.40105	0.252795	0.256717	0.4017	0.996056	-0.0498304	-0.0470484	0.00278195	grey
MIEN1|Q9BRT3	1.64815	0.197297	0.350912	0.20509	0.814664	-0.0177669	-0.0264341	-0.00866719	greenyellow
COBLL1|Q53SF7	0.189675	0.827569	0.973855	0.814352	0.889679	0.00727273	0.0252889	0.0180162	grey
SIL1|Q9H173	3.25033	0.0445174	0.262398	0.640623	0.0427595	-0.0881631	0.0575966	0.14576	grey
ACAD10|Q6JQN1	0.571313	0.566937	0.863805	0.536233	0.777671	0.0229561	0.0555322	0.0325761	brown
CERS4|H0YKR4	1.38448	0.255308	0.726067	0.224868	0.498352	-0.0226914	-0.0608308	-0.0381395	red
HDHD1|Q08623	0.527351	0.591706	0.571859	0.781079	0.98182	-0.033414	-0.0267251	0.00668889	lightcyan
DNAJB11|Q9UBS4	0.907969	0.406456	0.603199	0.397345	0.847369	0.0152136	0.0248472	0.00963363	darkorange
FBXO38|Q6PIJ6	0.168845	0.84493	0.830979	0.955988	0.97884	-0.0188919	-0.0113237	0.00756818	grey
RAB10|P61026	2.36546	0.0988459	0.551072	0.0803824	0.333288	-0.0149997	-0.0376584	-0.0226587	royalblue
TMEM132D|Q14C87	0.241388	0.786033	0.78953	0.850226	0.999926	0.0330873	0.0324622	-0.000625167	grey
ANKRD28|O15084-1	1.36273	0.260409	0.232424	0.769042	0.746364	0.019105	0.00969269	-0.00941227	yellow
LPCAT2|Q7L5N7	4.82516	0.0098725	0.0104621	0.0586772	0.986043	-0.100651	-0.0946342	0.0060166	grey
CNBP|P62633	0.849425	0.430551	0.531675	0.467262	0.947098	0.0529483	0.0701031	0.0171548	lightgreen
VSTM2L|Q96N03	0.919921	0.40283	0.734567	0.371607	0.660082	-0.0256568	-0.0627271	-0.0370703	yellow
SOS1|Q07889	3.90555	0.0230902	0.0168408	0.348185	0.574656	-0.04392	-0.0263885	0.0175316	red
STRN|O43815	7.21846	0.00115067	0.0017682	0.00930269	0.996525	0.0405687	0.0415811	0.00101241	steelblue
ZFAND5|O76080	2.22081	0.114569	0.143337	0.187541	0.989195	0.0945634	0.101999	0.00743578	darkolivegreen
CNTNAP3B|A0A087WUH3	0.964248	0.386138	0.601164	0.949948	0.42294	-0.0501681	0.0189525	0.0691206	grey
AAMDC|E9PNP3	0.787237	0.457743	0.681211	0.923078	0.474301	-0.0341311	0.018748	0.0528792	grey
NCOR2|C9JE98	0.353751	0.702907	0.96817	0.693741	0.776395	0.00970378	0.040173	0.0304692	cyan
ATP6V0D1|F5GYQ1	0.440685	0.644769	0.799354	0.630708	0.906866	-0.0183861	-0.031844	-0.0134579	sienna3
DPP7|Q9UHL4	3.84466	0.0244383	0.39479	0.0180051	0.163635	-0.0627225	-0.16034	-0.0976172	turquoise
TPM3|J3KN67	2.40337	0.0953246	0.0808418	0.364058	0.882394	-0.0823868	-0.0623294	0.0200574	grey
TMEM178A|Q8NBL3	1.26004	0.291423	0.536166	0.284837	0.765727	0.0475754	0.0845582	0.0369828	yellow
CLDN5|O00501	0.625615	0.536896	0.50947	0.893892	0.866048	-0.0424289	-0.0207803	0.0216486	turquoise
C17orf89|A1L188	0.631384	0.533843	0.534398	0.96642	0.76701	0.0288811	0.00809593	-0.0207852	blue
NCAM1|A0A087WTF6	5.4935	0.0053693	0.00613509	0.0362362	0.993633	-0.114015	-0.109683	0.00433253	turquoise
MATK|K7EQY5	3.52118	0.0330694	0.0413484	0.925134	0.172928	-0.0431189	-0.00796018	0.0351587	grey
OR1M1|Q8NGA1	1.80991	0.16869	0.175467	0.319141	0.998919	-0.102548	-0.099746	0.00280168	black
SEC13|A0A0C4DFR6	1.8704	0.159111	0.349955	0.154154	0.72004	0.0123028	0.0198962	0.00759333	paleturquoise
NUCKS1|Q9H1E3	0.233401	0.792242	0.935821	0.773768	0.903301	-0.0135646	-0.0321925	-0.0186278	magenta
SMARCD3|Q6STE5	0.117942	0.888916	0.878502	0.971791	0.986801	-0.0159646	-0.00989898	0.00606565	grey
PBX1|H0YLF5	0.813943	0.447034	0.684162	0.421397	0.812303	-0.0390471	-0.0698462	-0.0307991	grey
ISCA2|Q86U28	7.78531	0.000700315	0.00122277	0.0057829	0.987224	0.063886	0.0668582	0.00297226	blue
DGKI|E7EWQ4	9.73545	0.00013135	0.00749524	0.000117667	0.147141	0.0687741	0.1156	0.0468256	darkgreen
ABRACL|Q9P1F3	1.11643	0.331375	0.310204	0.589862	0.966178	0.047104	0.0381782	-0.00892586	lightgreen
RNF126|K7EIY6	0.120492	0.886606	0.907288	0.999986	0.921739	-0.00641716	9.40467e-05	0.00651121	grey
BCAT1|P54687-5	5.97784	0.00346827	0.00515595	0.0187055	0.992977	0.093378	0.0970392	0.00366119	blue
MXRA7|Q6ZR64	2.42333	0.0935221	0.104401	0.201044	0.999756	0.115045	0.116351	0.00130584	lightgreen
EIF1AD|E9PS76	0.54209	0.583706	0.921196	0.797394	0.553366	0.0140596	-0.0280631	-0.0421227	grey
DIABLO|Q9NR28	2.62773	0.0769451	0.0653237	0.316207	0.890293	0.0412566	0.0319759	-0.00928071	blue
CSTF3|Q12996	1.79705	0.170801	0.222384	0.240386	0.963307	-0.0300345	-0.0352353	-0.00520083	turquoise
SHANK3|Q9BYB0	8.32584	0.000438043	0.00770228	0.000536086	0.319557	0.0692549	0.10556	0.0363049	green
RHBDL3|A4FU16	0.785409	0.459033	0.643555	0.939352	0.495991	0.0251148	-0.0116843	-0.0367991	darkmagenta
MLST8|Q9BVC4	2.59725	0.079213	0.259941	0.0727326	0.585506	0.0190048	0.0322163	0.0132114	grey
TIMM8B|G3XAN8	8.41248	0.000406462	0.0112225	0.000400848	0.228329	0.0849928	0.138012	0.0530191	steelblue
KCTD1|Q719H9	0.0696007	0.932809	0.980687	0.981876	0.928247	0.0044282	-0.00516908	-0.00959728	grey
SLC25A27|O95847	6.17066	0.00291731	0.0237528	0.00347734	0.452481	0.0547924	0.0822397	0.0274473	green
ABI2|Q9NYB9	1.21824	0.299856	0.688013	0.267334	0.60888	0.0141862	0.0323188	0.0181326	green
IQSEC3|Q9UPP2	5.83305	0.00395085	0.00415542	0.035264	0.976108	0.0471569	0.0438042	-0.00335272	brown
SYNPR|Q8TBG9-2	3.08443	0.0498862	0.822859	0.0496647	0.105417	-0.0193725	-0.093329	-0.0739565	yellow
NHEJ1|Q9H9Q4	3.562	0.0318281	0.292982	0.0241008	0.277234	-0.0444025	-0.0947495	-0.0503469	lightcyan
C9orf142|Q9BUH6	0.0570555	0.944571	0.945297	0.997469	0.974963	-0.008276	-0.00211668	0.00615931	darkred
PDPK1|O15530	0.0966799	0.907927	0.911895	0.936079	0.99997	-0.00626045	-0.00638515	-0.000124697	darkturquoise
GGPS1|O95749	4.79695	0.0101312	0.0209472	0.0241616	0.896576	-0.0428137	-0.0505993	-0.00778553	lightcyan
FAM117B|Q6P1L5	2.49175	0.0876018	0.0871633	0.856534	0.370328	-0.0507384	-0.0151788	0.0355596	grey
RNF214|Q8ND24	8.20988	0.000484261	0.0123712	0.000477465	0.23739	0.0274889	0.044602	0.0171131	green
SLK|Q9H2G2-2	3.60863	0.0304679	0.0749477	0.0426874	0.783933	0.0651268	0.086924	0.0217971	darkgreen
PLCL2|Q9UPR0	15.454	1.28967e-06	2.12244e-05	9.3164e-06	0.520364	0.076595	0.0962526	0.0196577	green
PSMB10|P40306	1.99255	0.141421	0.221831	0.177651	0.89837	-0.0512463	-0.066266	-0.0150196	black
REPS1|Q96D71	3.21104	0.0442665	0.0428182	0.165597	0.975049	0.0236409	0.0213409	-0.0023	green
WDR47|O94967	2.52308	0.0850206	0.110594	0.154797	0.979074	-0.0181647	-0.0201104	-0.00194577	yellow
CELF4|Q9BZC1	0.165037	0.84808	0.897949	0.995381	0.872221	0.00878066	-0.00219358	-0.0109742	pink
ADCY2|A0A0A0MTM9	1.00335	0.370103	0.653111	0.343095	0.74626	0.0127213	0.0244025	0.0116812	green
CACNA1C|Q13936-35	0.20483	0.81512	0.994157	0.822484	0.845643	-0.00212794	-0.0146191	-0.0124912	cyan
SYNJ2BP-COX16|A0A087WYV9	2.17088	0.119123	0.484995	0.0987108	0.441824	0.0146985	0.0320247	0.0173262	grey
CLTB|P09497-2	1.25922	0.288087	0.913472	0.282104	0.401005	-0.00906923	-0.0411969	-0.0321277	lightyellow
HADH|Q16836	1.43035	0.243805	0.669645	0.689417	0.222958	0.015951	-0.0185128	-0.0344638	darkorange
TP53I11|E9PIN5	1.43454	0.242991	0.997645	0.332712	0.249282	-0.00290974	0.0752479	0.0781576	green
NRBF2|Q96F24	0.152264	0.858965	0.852206	0.922828	0.997309	0.0126505	0.0108527	-0.00179779	grey
GC|D6RF35	1.63543	0.199747	0.491423	0.178455	0.631819	-0.0785697	-0.148488	-0.0699188	salmon
ICAM2|J3QQX6	0.340468	0.712826	0.704851	0.836471	0.993588	-0.0476632	-0.040462	0.00720116	grey
MRPL21|Q7Z2W9	1.31587	0.272586	0.712586	0.241008	0.544487	0.0244972	0.0609434	0.0364462	brown
SMG7|E9PD50	2.99923	0.0542833	0.274308	0.0454922	0.427035	-0.0399355	-0.0764299	-0.0364944	turquoise
KIAA1211|F5H1N7	6.37905	0.00242135	0.00305271	0.0194472	0.998498	-0.0901376	-0.0885863	0.0015513	grey
COQ5|Q5HYK3	4.3783	0.0148934	0.010973	0.19538	0.724976	0.0698804	0.049746	-0.0201344	blue
HBA2|P69905	0.475708	0.622765	0.609989	0.954236	0.85188	-0.0746301	-0.0276105	0.0470195	purple
0|P01714	0.415247	0.661525	0.687025	0.742452	0.998395	-0.0492219	-0.0528521	-0.0036302	salmon
SGTB|Q96EQ0	5.68045	0.00453385	0.0400865	0.00464459	0.405088	0.0462667	0.0730523	0.0267856	steelblue
MTMR10|Q9NXD2	0.864279	0.424303	0.931989	0.414308	0.541018	-0.00742007	-0.0318052	-0.0243851	red
FBLN5|G3V4U0	0.347991	0.707454	0.818152	0.982738	0.739449	0.0597695	-0.0214926	-0.0812621	purple
CAMK2D|Q13557-6	0.188219	0.82872	0.993854	0.835591	0.857628	0.00461261	0.0296463	0.0250337	yellow
PRCC|Q92733	3.2258	0.0446347	0.0506521	0.841584	0.230864	-0.108209	-0.0298613	0.0783478	grey
LOC102723830|F5H5T6	2.89916	0.0594485	0.0989417	0.0944028	0.912107	0.0658745	0.08023	0.0143555	blue
BIRC2|E9PMH5	6.50017	0.00217349	0.00148458	0.310239	0.23557	0.0940143	0.0464452	-0.0475691	grey
RPL3|P39023	4.58227	0.01234	0.0150616	0.052822	0.999995	0.0540763	0.0541392	6.29228e-05	grey60
LRRC7|Q96NW7	4.13891	0.0185878	0.185158	0.0143026	0.292012	0.0275523	0.0535741	0.0260218	green
PRICKLE1|Q96MT3	0.542243	0.583618	0.555854	0.816465	0.952795	0.0296641	0.0204261	-0.00923806	grey
WDR20|Q8TBZ3	1.98311	0.142714	0.153598	0.935423	0.395734	0.0251683	0.00565907	-0.0195092	grey
KIF1A|Q12756-2	0.886947	0.414946	0.563607	0.424544	0.899062	0.0125174	0.0184777	0.00596029	orange
PPP1R14C|Q8TAE6	0.0669628	0.93527	0.939705	0.998856	0.965208	-0.00986118	-0.00161191	0.00824928	sienna3
C16orf45|H3BRF6	0.767841	0.466757	0.574772	0.503949	0.936181	0.0436054	0.0611318	0.0175263	grey
TSPYL5|Q86VY4	4.07069	0.0200634	0.160114	0.0163816	0.3725	0.0935434	0.16858	0.0750369	grey
CRIP2|P52943	0.540927	0.583807	0.89967	0.55642	0.746188	0.0215529	0.0613702	0.0398173	yellow
ERC1|X6RLX0	1.12364	0.328935	0.582197	0.308776	0.76227	0.0143721	0.0256406	0.0112685	green
ACSL6|Q9UKU0-1	1.40643	0.249551	0.429859	0.249959	0.810895	0.0239877	0.0371847	0.013197	white
LRP8|Q14114	0.845323	0.434157	0.953166	0.427929	0.540461	0.0122235	0.0618211	0.0495975	brown
MKKS|Q9HB66	5.15568	0.0072986	0.00837898	0.0429117	0.995789	0.0752932	0.0728884	-0.00240476	blue
CERS6|Q6ZMG9	0.926281	0.399329	0.480318	0.453052	0.955778	0.0313628	0.0400523	0.00868946	darkorange
PUS1|G8JLB3	6.7342	0.00176522	0.0258841	0.00172537	0.31025	0.0530484	0.0858079	0.0327595	darkgreen
TMEM223|A0PJW6	6.75201	0.00188923	0.00166446	0.0328037	0.885516	0.122054	0.104373	-0.0176809	blue
CLCC1|Q96S66	0.0718162	0.930747	0.989558	0.925789	0.957035	-0.00221066	-0.00722531	-0.00501466	grey
NDRG4|H3BVF3	0.0561956	0.945384	0.956492	0.999883	0.960914	0.037441	-0.00230944	-0.0397504	sienna3
FRMPD4|A0A087WYX8	0.682574	0.507521	0.879322	0.478542	0.687082	0.00958068	0.0277576	0.0181769	grey
SMARCA4|P51532	0.785095	0.45884	0.437861	0.683615	0.976626	0.060093	0.0489464	-0.0111467	cyan
STK11IP|Q8N1F8	1.02137	0.363616	0.396708	0.475186	0.995134	-0.0284658	-0.0307443	-0.00227856	grey
NUP205|Q92621	5.96178	0.00351869	0.00755674	0.0118872	0.915088	-0.0330473	-0.0378354	-0.00478814	midnightblue
IAH1|Q2TAA2	1.65886	0.195259	0.187148	0.871605	0.549271	-0.0329949	-0.0112739	0.021721	grey
ARFIP2|P53365	2.04049	0.135039	0.328801	0.128611	0.68235	0.0197814	0.0325767	0.0127954	green
DIAPH1|E9PHQ0	5.63498	0.00472403	0.0197542	0.0077348	0.664804	-0.0394153	-0.0531942	-0.0137789	violet
LAP3|P28838	0.650307	0.523955	0.565727	0.605694	0.9921	-0.0368297	-0.0416302	-0.00480051	salmon
SBF1|O95248-4	0.354009	0.702696	0.825486	0.693862	0.933057	-0.00614374	-0.010235	-0.00409122	yellow
XPO7|E7ESC6	0.242092	0.785417	0.990531	0.860721	0.772126	0.00149202	-0.00714747	-0.0086395	darkturquoise
0|P01779	1.42336	0.24547	0.569889	0.218923	0.63619	-0.0788556	-0.157211	-0.0783554	salmon
PTPN11|Q06124-2	0.542441	0.582933	0.963487	0.741956	0.556057	0.00258891	-0.00885513	-0.011444	red
ATP6V1A|P38606	2.10817	0.126525	0.439033	0.107454	0.509491	-0.0285446	-0.0571626	-0.028618	lightyellow
GAR1|Q9NY12	5.23913	0.00676448	0.00972204	0.0291792	0.991753	-0.0637453	-0.0666454	-0.00290011	pink
ZER1|Q7Z7L7	1.69425	0.188674	0.18632	0.37327	0.990855	0.0263152	0.0241814	-0.00213381	grey
H2AFV|Q71UI9	7.49711	0.000900918	0.0010197	0.0133309	0.977726	-0.132018	-0.124005	0.00801326	magenta
EPS8|Q12929	0.791885	0.455652	0.89503	0.712886	0.421811	-0.00944968	0.0199284	0.0293781	grey
ANKMY2|Q8IV38	0.37976	0.684952	0.7071	0.7572	0.99822	0.0133597	0.0144192	0.00105952	green
PTGR1|Q14914	3.10527	0.0489132	0.153279	0.0508999	0.646487	-0.0753158	-0.115211	-0.0398949	grey
PLA2G6|O60733	0.296881	0.743749	0.995114	0.814371	0.734675	-0.00130563	0.0102038	0.0115094	royalblue
FMN1|Q68DA7	0.179063	0.836383	0.840127	0.993615	0.918432	-0.0204403	-0.00466615	0.0157742	turquoise
NDUFA5|Q16718	4.1047	0.0191872	0.0591879	0.0259685	0.713459	0.060485	0.0832883	0.0228033	blue
NUP214|P35658	0.236168	0.790062	0.840057	0.99839	0.838212	-0.0071296	0.000825441	0.00795504	cyan
0|P01613	0.251901	0.778182	0.845197	0.782278	0.969632	-0.0392506	-0.0576075	-0.0183568	salmon
CHD2|O14647	0.829158	0.439227	0.83135	0.406747	0.657658	0.0147902	0.0395306	0.0247403	cyan
LMO7|E9PMT2	12.1308	1.8028e-05	0.00448356	1.3152e-05	0.0549622	0.0634996	0.114264	0.0507647	green
CLDN11|O75508	1.81801	0.167374	0.590128	0.141759	0.463115	-0.0741923	-0.173735	-0.0995428	red
RFC1|P35251	2.59224	0.0835042	0.229411	0.872856	0.103605	-0.0674973	0.0233307	0.0908279	turquoise
UBR3|Q6ZT12	3.50115	0.0336965	0.0777054	0.0482102	0.806073	0.0284694	0.0374998	0.00903036	brown
PTGS1|P23219	0.498866	0.608737	0.592613	0.946306	0.856562	-0.0551783	-0.0216978	0.0334804	magenta
ITIH2|P19823	4.17209	0.0180246	0.0768691	0.0199805	0.583445	-0.113601	-0.170565	-0.0569641	salmon
LCN2|P80188	0.427542	0.653754	0.950847	0.637907	0.746676	0.0181681	0.0680598	0.0498917	royalblue
RCC1|P18754	0.759276	0.470533	0.950538	0.657144	0.44114	-0.00626998	0.0217964	0.0280664	grey
INPP1|P49441	0.122392	0.884926	0.901055	0.90582	0.997421	0.00676093	0.00794024	0.00117931	red
SIPA1L1|O43166	3.7367	0.0270286	0.416191	0.0201041	0.166604	0.0197243	0.0511826	0.0314583	darkgreen
CHRD|Q9H2X0	0.836102	0.437195	0.627287	0.934612	0.478881	0.0279798	-0.0133945	-0.0413743	grey
ATP5F1|P24539	2.05966	0.132569	0.110623	0.611225	0.705138	0.0369541	0.0208289	-0.0161252	blue
GPD2|P43304	0.759058	0.470634	0.437073	0.815375	0.895063	0.0229236	0.0136652	-0.00925836	grey
PCNP|Q8WW12	1.61802	0.203149	0.272662	0.261027	0.946693	0.0525447	0.0644086	0.0118639	pink
TSN|Q15631	0.610517	0.544969	0.659717	0.560939	0.941091	-0.0184571	-0.0262575	-0.00780043	grey
IGHM|A0A087WYJ9	2.2082	0.114929	0.357494	0.101648	0.574145	-0.165464	-0.29979	-0.134326	salmon
OLFM2|O95897	5.92202	0.00364677	0.0634392	0.00290471	0.241841	0.054241	0.0970174	0.0427764	darkgreen
SH3GL3|Q99963	0.683213	0.507201	0.796632	0.864388	0.492046	0.0172044	-0.0165939	-0.0337983	yellow
SP100|P23497	0.736527	0.481914	0.720404	0.463849	0.809831	-0.046327	-0.0909571	-0.0446301	purple
SGK223|Q86YV5	0.247262	0.781579	0.795671	0.998325	0.889065	-0.0373744	-0.00426102	0.0331134	cyan
SNX12|A0A087X0R6	0.633868	0.532535	0.98542	0.655917	0.515778	0.00196739	-0.0127417	-0.0147091	grey
SOGA1|O94964-2	0.242902	0.78494	0.767796	0.946002	0.947737	-0.0500641	-0.02651	0.0235541	magenta
0|P01625	2.12615	0.124356	0.569198	0.102827	0.383887	-0.097	-0.237553	-0.140553	salmon
NUP160|Q12769	4.87805	0.00940556	0.00976381	0.0592599	0.981204	-0.0471696	-0.0439193	0.00325029	turquoise
APEX1|P27695	3.17689	0.0457154	0.994448	0.0722222	0.0568009	0.00249646	0.0665127	0.0640162	pink
TRAK1|C9JC32	1.42516	0.248492	0.368703	0.974976	0.341389	0.0676941	-0.0131822	-0.0808763	royalblue
MAEA|Q7L5Y9	0.93117	0.397292	0.370273	0.861089	0.791692	-0.0182918	-0.00850693	0.00978489	grey
NRP2|O60462	1.03729	0.357984	0.611115	0.336643	0.773585	-0.0324577	-0.0584011	-0.0259434	grey
PAAF1|Q9BRP4	1.42979	0.243936	0.352503	0.276924	0.905635	-0.0338548	-0.0453564	-0.0115015	turquoise
CYP51A1|A0A0C4DFL7	0.14318	0.866766	0.86284	0.988256	0.949128	-0.0277785	-0.00946663	0.0183118	brown
TBCD|J3KR97	2.55284	0.0826395	0.0829061	0.222497	0.989932	-0.0417032	-0.0388031	0.00290015	grey
QPCTL|Q9NXS2	0.606838	0.54804	0.922583	0.754306	0.516433	-0.0205195	0.0480513	0.0685707	skyblue
VIPAS39|G3V4K3	4.25836	0.0166403	0.0298444	0.0385526	0.927511	-0.0355392	-0.0411801	-0.00564082	violet
GGA1|Q9UJY5-6	2.23871	0.111613	0.182568	0.145863	0.892083	0.0187805	0.0241205	0.00533997	green
FAM134A|Q8NC44	2.60789	0.0784137	0.0805465	0.20686	0.994191	0.0492941	0.0467085	-0.00258564	darkgreen
ATAD1|Q8NBU5	10.391	7.57107e-05	0.000566951	0.000288145	0.629619	0.075368	0.095257	0.0198891	blue
RTN4IP1|Q8WWV3	8.23562	0.000473592	0.00108528	0.00319737	0.942882	0.0715183	0.078569	0.00705077	brown
ANXA6|P08133	0.993299	0.373773	0.500971	0.396846	0.914979	-0.0260977	-0.0364312	-0.0103335	red
HOOK1|Q9UJC3	0.586473	0.558081	0.716736	0.551118	0.902321	0.0156906	0.0253407	0.00965012	yellow
RPL13|P26373	3.7138	0.0276132	0.0633116	0.0422949	0.818433	0.0700622	0.0906472	0.020585	lightgreen
ADAM22|H7C3I4	0.241205	0.786151	0.824077	0.814383	0.992249	-0.0174244	-0.0212593	-0.00383498	white
BLOC1S5-TXNDC5|Q86UY0	0.0996032	0.905281	0.930129	0.999112	0.927107	0.00611784	-0.000816425	-0.00693427	purple
SPATA13|E9PFR9	3.13806	0.0515223	0.0528737	0.188351	0.989987	-0.114445	-0.106726	0.00771962	lightcyan
HLA-B|P30479	0.681149	0.508236	0.505949	0.667023	0.99707	0.0996936	0.0924722	-0.00722133	grey
WWP2|O00308	2.12253	0.124789	0.123067	0.870793	0.433937	-0.029689	-0.00907895	0.02061	darkgrey
CPT2|P23786	2.19803	0.116057	0.0961109	0.47484	0.810636	0.0708042	0.0476267	-0.0231775	brown
GHDC|Q8N2G8	1.22811	0.296977	0.91611	0.514058	0.267818	0.00778703	-0.0259663	-0.0337533	paleturquoise
PIP4K2A|P48426	1.0361	0.3584	0.993503	0.402822	0.394748	-0.00516466	-0.0739658	-0.0688011	red
OXR1|Q8N573	0.0897595	0.91422	0.938796	0.998751	0.932159	0.00650808	-0.00110289	-0.00761097	sienna3
ZBTB16|Q05516	0.285145	0.75248	0.874866	0.968018	0.758999	0.0111117	-0.00660001	-0.0177117	grey
GSTO1|P78417	2.75681	0.0680504	0.343	0.0554132	0.413867	-0.0491253	-0.0985229	-0.0493977	lightcyan
FCHSD2|O94868	4.45751	0.0148187	0.0124087	0.589239	0.2902	-0.138166	-0.0574915	0.0806744	turquoise
NUB1|Q9Y5A7	2.87891	0.060601	0.111862	0.0868353	0.870523	-0.0432819	-0.0551947	-0.0119128	magenta
PDE1B|Q01064	4.83416	0.00979146	0.112078	0.00779226	0.292446	-0.0355298	-0.0648731	-0.0293434	yellow
TTC37|Q6PGP7	0.556551	0.574848	0.616054	0.997663	0.717741	-0.0157605	-0.00131592	0.0144446	grey
GSTM4|Q03013	3.1194	0.0484257	0.197146	0.0447548	0.517763	0.320701	0.550147	0.229446	grey
GCC2|Q8IWJ2	0.389993	0.678029	0.974388	0.805347	0.655399	-0.00435441	0.0151803	0.0195347	darkmagenta
USP14|P54578	0.841653	0.433857	0.622029	0.426	0.861478	-0.0114581	-0.0185626	-0.00710444	darkturquoise
H1F0|P07305	10.5973	6.37349e-05	0.00356172	6.67034e-05	0.164466	-0.173859	-0.280324	-0.106465	midnightblue
ACADM|Q5T4U5	0.197191	0.821334	0.937736	0.805405	0.925863	0.011756	0.0260256	0.0142696	brown
SATB2|Q9UPW6	6.05389	0.00323928	0.00330169	0.0334645	0.965444	0.0792975	0.0726458	-0.0066517	lightgreen
ME2|P23368	1.77673	0.174192	0.383615	0.16569	0.710048	0.0285497	0.0473973	0.0188476	blue
TNPO2|O14787-2	0.193463	0.824391	0.976743	0.814762	0.882188	0.00261969	0.00932831	0.00670862	skyblue
SF3B5|Q9BWJ5	0.114405	0.892006	0.91638	0.903012	0.993494	0.0120648	0.0157203	0.00365549	paleturquoise
EFNB3|Q15768	0.166472	0.846912	0.8435	0.98986	0.932927	-0.0179807	-0.00517706	0.0128036	yellow
CLDND1|D6RIU2	2.29914	0.105328	0.884809	0.266144	0.0897186	0.0166689	-0.0666059	-0.0832748	red
TXNRD2|E7ENA2	0.310102	0.734035	0.836849	0.729528	0.948208	-0.0158228	-0.0254014	-0.00957865	blue
PI4KB|Q9UBF8-2	0.228441	0.796164	0.997237	0.850143	0.79025	-0.00112456	0.0103936	0.0115182	grey
AMN1|Q8IY45	0.959181	0.387046	0.382002	0.9448	0.698161	-0.0297525	-0.0089361	0.0208164	grey
COL23A1|Q86Y22	0.903464	0.408261	0.953127	0.409692	0.500852	0.0716106	0.374237	0.302626	purple
AMPD3|Q01432	0.443278	0.643113	0.689846	0.696339	0.989105	-0.026265	-0.0312554	-0.00499041	red
H3F3B|P84243	11.0739	4.29058e-05	0.000809974	9.36048e-05	0.378811	-0.242653	-0.338229	-0.095576	turquoise
CPTP|Q5TA50	0.606826	0.546961	0.535501	0.720565	0.99157	0.0169082	0.0147344	-0.00217374	grey
SH3GL1|Q99961	0.592971	0.554506	0.542357	0.947275	0.813298	0.0306805	0.0109629	-0.0197176	yellow
DXO|O77932	2.62752	0.0776753	0.329533	0.0653997	0.473638	-0.0725058	-0.138354	-0.0658477	black
AGPAT6|Q86UL3	2.15971	0.120657	0.110672	0.329826	0.957963	-0.0369395	-0.0313356	0.00560383	turquoise
SDHB|P21912	3.93632	0.0224379	0.0184988	0.163903	0.87273	0.0423724	0.0339085	-0.00846394	blue
SLC25A36|Q96CQ1	2.42657	0.0932322	0.157411	0.125607	0.887358	0.0297452	0.0380354	0.00829019	green
FAM69A|A0A087WZ97	0.114108	0.892279	0.902426	0.916767	0.998832	-0.0130036	-0.0145392	-0.00153567	turquoise
FXYD7|K7EKU3	0.284735	0.752787	0.942135	0.908172	0.733478	-0.0319601	0.048984	0.0809441	grey
FAM168A|Q92567	3.17647	0.0469143	0.0474419	0.782969	0.313277	0.155244	0.0526125	-0.102632	grey
SLC38A2|Q96QD8	3.97786	0.0215871	0.929439	0.0288662	0.037587	-0.0179891	-0.154375	-0.136385	turquoise
APLP2|Q06481	1.55007	0.217005	0.801816	0.196269	0.389073	-0.00792104	-0.026165	-0.0182439	grey
GOSR1|E9PCW1	1.47423	0.233612	0.991452	0.338254	0.230309	-0.00348111	0.0474865	0.0509676	blue
SFXN3|Q9BWM7	0.613464	0.543383	0.534961	0.709471	0.993945	-0.0264666	-0.0235869	0.00287968	yellow
HCCS|P53701	4.11877	0.0189384	0.100941	0.0183602	0.493612	0.0321295	0.0516923	0.0195628	blue
DHX38|Q92620	0.601062	0.550087	0.998022	0.595037	0.575671	0.00121304	0.0237549	0.0225419	darkgrey
GNPDA1|P46926	0.660385	0.518765	0.660528	0.52315	0.915988	-0.0185993	-0.0280651	-0.00946576	greenyellow
GRM3|Q14832	1.75291	0.178253	0.499506	0.155399	0.574907	0.0275784	0.05486	0.0272816	yellow
DENND1A|Q8TEH3	0.556954	0.574619	0.771859	0.553956	0.866404	0.00843199	0.0153841	0.00695208	yellow
TUBA3D|Q13748	2.09438	0.128214	0.136818	0.260071	0.999749	0.0790267	0.0780554	-0.000971303	orange
TDRD7|Q8NHU6	2.64054	0.0792071	0.109022	0.154197	0.964258	-0.0883108	-0.101441	-0.0131304	grey
SLC4A7|Q9Y6M7	0.723182	0.487751	0.489506	0.96816	0.749849	-0.0292313	-0.00779762	0.0214337	grey
NFYB|P25208	3.44367	0.0369472	0.032433	0.630416	0.40406	-0.0925811	-0.0413054	0.0512758	grey
MAP3K12|Q12852-2	1.06787	0.349434	0.324591	0.63533	0.972188	0.0639957	0.0521597	-0.011836	grey
PKP4|Q99569	1.11862	0.330556	0.429769	0.372852	0.937853	0.0148794	0.0194035	0.00452406	green
SSU72|Q9NP77	0.34831	0.70675	0.852287	0.962543	0.710408	-0.0118879	0.00680289	0.0186908	turquoise
GAK|O14976	3.8921	0.0233812	0.100138	0.024271	0.564858	-0.0195368	-0.0302076	-0.0106708	violet
EML2|O95834-3	1.15635	0.318569	0.318175	0.935487	0.621697	0.0480796	0.0138861	-0.0341935	white
IGHV3OR16-12|A0A075B7B8	0.381677	0.684259	0.885872	0.658979	0.865318	-0.0456906	-0.0956223	-0.0499318	salmon
RPL36A|J3KQN4	1.87115	0.158996	0.889516	0.157674	0.250842	0.0170976	0.0827995	0.0657019	orange
TESPA1|A0A087WUX0	1.89744	0.155712	0.265468	0.185869	0.826356	0.0382583	0.0553462	0.0170878	brown
AGO2|Q9UKV8	0.28989	0.748937	0.733704	0.959832	0.923258	0.0100437	0.00439726	-0.00564639	grey
SDS|P20132	1.28426	0.284611	0.336067	0.375188	0.945866	0.128159	0.162843	0.0346833	grey
GTPBP3|Q969Y2	0.0639897	0.938051	0.998193	0.940627	0.948198	-0.00131364	-0.00921619	-0.00790256	grey
PRKAR1A|K7EPR5	1.58295	0.211226	0.331491	0.234142	0.900506	-0.123564	-0.164259	-0.0406951	magenta
CASC4|Q6P4E1	0.418595	0.659054	0.97429	0.656491	0.730432	-0.0046616	-0.0226456	-0.017984	greenyellow
KAT7|O95251	0.775084	0.463618	0.496369	0.995198	0.651554	-0.0495482	-0.00502135	0.0445269	darkgrey
CFI|P05156	0.750364	0.476966	0.545368	0.999635	0.639923	-0.0604763	0.00194589	0.0624222	salmon
SARS|Q5T5C7	5.18712	0.00709249	0.0272367	0.0109574	0.677627	-0.0371784	-0.0504465	-0.013268	lightcyan
SYN1|P17600	2.21316	0.114383	0.421542	0.0964716	0.492874	-0.0275988	-0.0552644	-0.0276656	yellow
MRPL45|A0A087X2D5	3.35283	0.0387336	0.302391	0.0298869	0.310605	0.0527766	0.110625	0.0578485	brown
CAND1|Q86VP6	5.5327	0.00518198	0.0167907	0.0101567	0.758408	-0.0307337	-0.039382	-0.00864835	lightcyan
CNIH4|Q9P003	2.22638	0.115506	0.376119	0.10431	0.534789	0.0912673	0.178115	0.0868476	turquoise
UFD1L|Q92890-1	0.063128	0.938859	0.994838	0.967362	0.933249	0.00156546	-0.00477875	-0.00634421	green
DCTN2|Q13561	1.34946	0.2638	0.78529	0.236895	0.470264	-0.00894059	-0.0265145	-0.0175739	saddlebrown
FBXL20|Q96IG2	2.78429	0.0662965	0.318545	0.0547	0.435528	0.0171579	0.033341	0.0161831	orangered4
PIP5K1B|A0A0A0MT25	0.347309	0.70778	0.842932	0.965125	0.723715	0.0267557	-0.0151491	-0.0419048	grey
STX2|P32856	3.88901	0.023568	0.27899	0.0173705	0.242357	-0.0435128	-0.0938201	-0.0503073	tan
TRAPPC10|P48553	0.84989	0.430354	0.399782	0.722722	0.940397	-0.0158937	-0.011357	0.00453666	greenyellow
MYL9|P24844	2.92421	0.0580537	0.268137	0.0491331	0.463942	0.0971211	0.179082	0.0819607	purple
C17orf100|D3DTM5	0.269582	0.764306	0.7875	0.817224	0.996256	0.023429	0.0267997	0.00337074	red
RAB1A|P62820	5.08337	0.00779603	0.570906	0.00655869	0.0389757	-0.0173052	-0.0642829	-0.0469777	sienna3
CPLX2|Q6PUV4	3.0226	0.0528895	0.0493721	0.197699	0.9622	0.0718358	0.0629944	-0.00884133	blue
INPP4B|O15327	1.41727	0.24693	0.241324	0.902987	0.582347	-0.025285	-0.00809494	0.0171901	grey
GLRX5|Q86SX6	3.35523	0.0386462	0.114819	0.0441044	0.686982	0.0777408	0.113223	0.0354823	blue
VPS53|Q5VIR6-4	4.18533	0.0178048	0.102712	0.0168217	0.468507	0.0245675	0.0401353	0.0155679	yellowgreen
FERMT3|Q86UX7	2.04418	0.13456	0.125333	0.344491	0.965514	-0.0707635	-0.0606998	0.0100637	black
OTUD6B|A0A087X0W9	2.28785	0.106475	0.100947	0.827178	0.438982	-0.0297391	-0.01017	0.0195691	red
XRCC5|P13010	0.121569	0.885653	0.99997	0.903818	0.890393	0.00014247	0.00994755	0.00980508	pink
FTO|Q9C0B1	0.317113	0.728937	0.849944	0.972355	0.743005	0.00931015	-0.00465578	-0.0139659	turquoise
ATP6V1C1|P21283	0.0808646	0.922375	0.996152	0.923019	0.938592	-0.00135297	-0.00743776	-0.00608479	yellow
ATP1B1|P05026	2.12895	0.124021	0.102471	0.557717	0.741596	0.0450659	0.0271981	-0.0178678	blue
SCYL1|Q96KG9	0.306349	0.736779	0.904934	0.71486	0.887336	-0.00472782	-0.0104629	-0.00573509	darkturquoise
CTNNBL1|Q8WYA6	0.57013	0.567176	0.985831	0.584003	0.62104	0.00276739	0.0205504	0.017783	pink
CSAD|J3KPG9	1.08807	0.341511	0.73695	0.307961	0.63812	-0.0344673	-0.0809934	-0.0465261	grey
MYOF|Q9NZM1	0.904648	0.407785	0.576982	0.408672	0.876609	0.036042	0.0555439	0.0195019	purple
STK25|O00506	0.964047	0.384664	0.454801	0.450306	0.971048	-0.0207088	-0.0251205	-0.00441166	darkgrey
PXK|W5RWE6	0.94959	0.390166	0.841598	0.360711	0.588895	-0.0144275	-0.0425252	-0.0280977	red
NT5C3A|X6RM59	6.39542	0.00238625	0.00221943	0.0340593	0.927136	0.0602714	0.0531167	-0.00715478	brown
ASPH|Q12797-7	3.76879	0.027074	0.17732	0.0224532	0.33997	0.0722076	0.136962	0.0647541	darkgreen
HNRNPLL|Q8WVV9	0.10461	0.900768	0.892114	0.979432	0.978278	0.00853532	0.00438697	-0.00414835	pink
MDK|P21741	13.9749	4.10483e-06	0.126331	2.60496e-06	0.000475197	-0.39479	-1.26646	-0.871672	black
CHMP4B|Q9H444	1.67039	0.193089	0.348688	0.199897	0.808369	-0.0220135	-0.0329206	-0.0109071	darkturquoise
SNRNP70|P08621	1.64398	0.198097	0.394058	0.193068	0.752973	0.0320596	0.0515968	0.0195372	pink
AGPS|O00116	0.276531	0.758956	0.819495	0.997207	0.809457	-0.00758697	0.00108259	0.00866956	grey
IGSF8|Q969P0	2.96685	0.0557554	0.0949941	0.088479	0.905786	-0.035872	-0.0439072	-0.00803521	lightyellow
SDPR|O95810	0.198491	0.820272	0.960303	0.805275	0.899849	0.00810812	0.0226253	0.0145172	purple
GPRIN1|Q7Z2K8	2.66052	0.0745786	0.154583	0.0911056	0.808482	0.0546754	0.0749112	0.0202358	green
NME1|P15531	2.06368	0.132057	0.91836	0.138892	0.19909	-0.0107828	-0.0633575	-0.0525747	grey
PON2|Q15165-1	3.61381	0.0303203	0.156442	0.0272025	0.473119	-0.0520774	-0.0884888	-0.0364115	grey
HLA-A|P01892	0.195337	0.822853	0.997787	0.837427	0.841425	-0.00418546	-0.045202	-0.0410166	grey
TBCK|Q8TEA7	2.10913	0.126407	0.109855	0.40092	0.906069	-0.0230365	-0.0177127	0.00532378	violet
PGAM4|Q8N0Y7	1.20994	0.304125	0.329495	0.488551	0.999602	-0.0547304	-0.0560167	-0.00128629	grey
NTNG2|Q96CW9	0.302137	0.739871	0.772056	0.785399	0.994293	0.0131766	0.015346	0.00216943	grey
FMNL3|Q8IVF7	0.514044	0.59966	0.570657	0.882322	0.919329	-0.0351218	-0.0201056	0.0150162	turquoise
COL4A1|P02462	0.576134	0.563817	0.569256	0.693511	0.999591	-0.0445603	-0.0432334	0.00132694	purple
ABLIM2|Q6H8Q1-6	3.86391	0.0253447	0.312401	0.484119	0.0228934	-0.0557991	0.0528729	0.108672	cyan
EDIL3|O43854	0.751926	0.473955	0.993407	0.58049	0.466222	0.00453924	-0.0497923	-0.0543315	red
TRIM26|Q12899	0.615323	0.542973	0.864222	0.51355	0.748488	-0.0165598	-0.0409307	-0.0243709	turquoise
SMPD1|P17405	1.16748	0.315118	0.979123	0.451979	0.300727	0.00439008	-0.0326319	-0.037022	grey
DENND4B|O75064	2.41021	0.0947028	0.149747	0.134736	0.913405	0.0163158	0.0202203	0.00390442	darkorange
DDX6|P26196	0.186252	0.830335	0.994515	0.836626	0.857292	0.00139843	0.00961104	0.00821261	pink
MID1IP1|Q9NPA3	0.177103	0.838103	0.933723	0.977969	0.834941	-0.0155602	0.0101757	0.0257359	magenta
ITGA7|Q13683-7	5.32756	0.0062418	0.221122	0.0041881	0.107376	-0.0521606	-0.12282	-0.0706594	black
SH3BP5L|Q7L8J4	0.0750399	0.927756	0.98164	0.977981	0.922055	-0.00382431	0.00505299	0.0088773	grey
MXRA7|P84157-3	3.52506	0.0329493	0.251837	0.0257436	0.32982	-0.0317069	-0.0631818	-0.0314749	yellow
CNTNAP4|Q9C0A0	0.119392	0.887579	0.981456	0.879277	0.931326	-0.006364	-0.0201257	-0.0137617	lightyellow
C1QC|P02747	1.81534	0.167806	0.909334	0.170215	0.25166	-0.0251447	-0.132274	-0.107129	black
CHST7|Q9NS84	1.67501	0.196553	0.199592	0.328459	0.995698	0.187433	0.177706	-0.0097277	grey
STRN4|Q9NRL3	0.460346	0.632321	0.972213	0.630013	0.707345	-0.00289253	-0.0141583	-0.0112658	grey
RP2|O75695	0.318268	0.728101	0.833147	0.723429	0.946713	-0.0113954	-0.0183099	-0.00691442	tan
RNF20|Q5VTR2	2.69904	0.0718938	0.106323	0.120436	0.946957	-0.0340648	-0.0398709	-0.00580602	turquoise
PGBD5|Q8N414	1.22579	0.297652	0.887368	0.546224	0.266048	0.00660683	-0.017973	-0.0245798	yellow
MPDU1|J3KT75	0.0590545	0.942686	0.939169	0.971998	0.998171	0.00835994	0.00677728	-0.00158266	turquoise
MLIP|Q5VWP3-3	5.11632	0.00756524	0.0178035	0.017549	0.861952	0.0931261	0.112463	0.0193369	darkolivegreen
AARS2|Q5JTZ9	1.38837	0.25398	0.820411	0.231861	0.428904	0.0124728	0.0411952	0.0287224	darkmagenta
FGF2|P09038-1	3.69061	0.0282184	0.122774	0.0278333	0.545555	-0.0536207	-0.0852668	-0.031646	black
C1R|B4DPQ0	2.43087	0.0928496	0.125565	0.156331	0.96737	-0.09252	-0.105318	-0.0127983	salmon
PBLD|P30039	4.61106	0.0120173	0.0322389	0.0210656	0.794135	-0.0807986	-0.103529	-0.0227303	grey
NLGN2|Q8NFZ4	1.8551	0.16148	0.35088	0.156935	0.725114	0.0184774	0.029773	0.0112956	green
AIF1|Q5STX8	0.0235805	0.9767	0.974376	0.992491	0.997408	0.00927536	0.0060239	-0.00325146	black
CYP46A1|H0Y3G0	1.21528	0.300727	0.542363	0.283986	0.762555	0.0226101	0.0392599	0.0166498	brown
TPGS1|Q6ZTW0	1.53016	0.222205	0.552257	0.757464	0.215709	0.0327825	-0.0269295	-0.059712	turquoise
STEAP2|Q8NFT2	2.8872	0.0601266	0.0901794	0.10583	0.947539	0.0438226	0.0509831	0.00716056	green
DLG3|Q5JUW8	11.7655	2.42886e-05	0.00264261	2.29338e-05	0.107761	0.0522989	0.087004	0.034705	green
SGSM1|Q2NKQ1-4	0.174287	0.840296	0.929757	0.974564	0.84	0.00946381	-0.00678278	-0.0162466	yellow
BNIP3|B4DHJ7	0.212502	0.808902	0.826949	0.998309	0.885555	-0.0227587	-0.00258577	0.0201729	darkorange
KPNA4|O00629	5.10474	0.00764556	0.0460723	0.00855099	0.503647	-0.0337682	-0.0511714	-0.0174033	lightcyan
TINAGL1|Q9GZM7	0.138303	0.870992	0.902517	0.881829	0.990674	0.0103607	0.0138306	0.0034699	purple
FLRT3|Q9NZU0	1.23416	0.296365	0.364898	0.357267	0.979353	-0.0317292	-0.0364963	-0.00476702	grey
CPN2|P22792	0.0809182	0.922344	0.999956	0.937201	0.924948	-0.000721102	-0.0331312	-0.0324101	salmon
NFX1|Q12986	1.55368	0.216479	0.229001	0.945771	0.485136	-0.0338561	-0.00785039	0.0260057	grey
ATP6V1G2|O95670	1.43644	0.242362	0.540253	0.218625	0.662529	-0.0251418	-0.047906	-0.0227642	lightyellow
YJEFN3|A6XGL0-2	2.67389	0.0736355	0.105679	0.126323	0.955687	0.107873	0.124615	0.0167423	green
METTL14|Q9HCE5	0.00713324	0.992893	0.996962	0.992256	0.997817	-0.00318184	-0.00607369	-0.00289184	darkmagenta
AMBP|P02760	2.16029	0.120341	0.305773	0.114851	0.67154	-0.0979182	-0.16053	-0.0626117	salmon
SACS|Q9NZJ4	1.10181	0.336044	0.343307	0.953952	0.611972	-0.0251071	-0.00631202	0.0187951	turquoise
RPLP0|P05388	0.249376	0.779743	0.875605	0.771886	0.950617	0.00809912	0.0136409	0.00554177	grey60
UBL3|O95164	1.34072	0.266057	0.956832	0.27955	0.338554	-0.00834616	-0.0545095	-0.0461633	red
TMED1|Q13445	0.605025	0.548087	0.939605	0.747008	0.518007	0.00868126	-0.0220148	-0.0306961	black
NAV1|A0A0A0MRJ3	1.46723	0.235206	0.247607	0.951192	0.503469	-0.0215031	-0.004864	0.0166391	grey
LRRC14|Q15048	1.67977	0.191341	0.252278	0.255413	0.955478	0.0243607	0.0292296	0.00486889	brown
UQCR11|O14957	3.72729	0.0272673	0.0420339	0.0623474	0.958861	0.0585857	0.0659136	0.00732781	blue
BBS5|Q8N3I7	4.76545	0.0115184	0.01182	0.0534812	0.97442	-0.0835824	-0.0772337	0.00634866	grey
NAA15|Q9BXJ9	1.91185	0.152869	0.137263	0.408305	0.938217	0.0209759	0.0168603	-0.00411554	skyblue3
SUPT5H|O00267-2	1.63227	0.20036	0.82393	0.184104	0.349377	0.0126511	0.0455239	0.0328728	grey
C5|P01031	1.64715	0.19749	0.294081	0.233383	0.903862	-0.0807108	-0.106239	-0.0255278	salmon
HEXA|P06865	1.38619	0.25452	0.257864	0.426451	0.997492	0.0347122	0.0330701	-0.00164211	brown
ASPSCR1|Q9BZE9	1.93545	0.149427	0.29312	0.156647	0.786318	0.0180738	0.0268859	0.00881207	white
NKRF|O15226	1.06904	0.347152	0.630888	0.319662	0.73857	-0.0196071	-0.0368644	-0.0172572	turquoise
TBC1D7|Q9P0N9	0.723563	0.487401	0.884519	0.755945	0.454798	0.00650478	-0.0118517	-0.0183565	grey
IGHV4-34|A0A0A0MS12	4.62422	0.0119569	0.942135	0.0181594	0.0218518	-0.0283599	-0.283682	-0.255322	salmon
GALNS|P34059	4.758	0.0104997	0.980973	0.019165	0.0157424	-0.00423306	-0.0751028	-0.0708698	plum1
GJA1|P17302	5.1746	0.0071738	0.0263859	0.0114187	0.693972	-0.119086	-0.160068	-0.0409819	darkred
CDKN1B|P46527	0.169372	0.844423	0.888049	0.997562	0.875651	-0.0118287	0.00204294	0.0138716	pink
DBI|B8ZWD1	9.29257	0.000191206	0.0047611	0.000235733	0.270601	-0.129303	-0.198388	-0.0690842	tan
PLS1|Q14651	0.720882	0.488692	0.960047	0.488262	0.578343	0.00680562	0.0345527	0.0277471	plum1
LSM2|Q9Y333	0.707421	0.495226	0.48293	0.938458	0.780156	0.0189179	0.00670654	-0.0122114	paleturquoise
TBCA|O75347	0.387089	0.679987	0.765294	0.693996	0.964063	-0.0142769	-0.0201233	-0.00584643	darkorange
HSP90B1|P14625	0.257532	0.773439	0.932244	0.753624	0.890829	0.00666024	0.0161424	0.00948216	grey
DCTN1|Q14203	3.08008	0.0500914	0.497657	0.0390045	0.21993	-0.011883	-0.0313973	-0.0195143	darkturquoise
SLC27A1|Q6PCB7	0.0222758	0.977975	0.998761	0.987154	0.976154	0.000829158	-0.00322748	-0.00405664	white
OSTM1|Q86WC4	3.05285	0.0531337	0.557038	0.0428916	0.200313	-0.0274646	-0.0771695	-0.0497049	grey
YES1|J3QRU1	1.62913	0.200971	0.299683	0.235947	0.902232	-0.032783	-0.043327	-0.0105441	tan
NDUFS8|O00217	2.38198	0.0972957	0.371422	0.0823695	0.494937	0.034011	0.0657297	0.0317187	blue
HZGJ|Q86YQ0	5.73303	0.00432366	0.0182763	0.00721314	0.664969	-0.0446709	-0.0601224	-0.0154515	lightyellow
CNTNAP1|P78357	1.17913	0.311546	0.748517	0.279038	0.570231	-0.0178852	-0.0455506	-0.0276654	red
SMC1A|Q14683	3.10364	0.0489889	0.0926255	0.0736879	0.870453	-0.0377739	-0.0477406	-0.00996669	magenta
HM13|Q8TCT9-2	1.84779	0.162626	0.156724	0.358331	0.982202	0.0357699	0.0319125	-0.00385733	grey
SYNE1|E7ENN3	4.42359	0.0142834	0.0226622	0.0403588	0.964522	0.055438	0.0612969	0.00585889	grey
ARL6IP4|F8WCT1	0.366107	0.694302	0.702576	0.987653	0.841477	-0.0330661	-0.00746027	0.0256058	magenta
PGM2L1|Q6PCE3	0.0662592	0.935927	0.929628	0.982361	0.990306	0.0101354	0.00603112	-0.00410426	yellow
NELFCD|X6RLT1	0.338588	0.713633	0.990221	0.793968	0.697758	-0.00439853	0.0269926	0.0313911	grey
FAM155A|B1AL88	0.480001	0.620992	0.79212	0.607406	0.901797	-0.0258083	-0.0451479	-0.0193397	grey
GNL3|Q9BVP2	0.0643847	0.937685	0.969954	0.934338	0.983577	0.007548	0.0139641	0.00641609	turquoise
VTI1A|Q96AJ9-1	2.48629	0.0880602	0.236288	0.08726	0.672579	-0.0310878	-0.0490374	-0.0179496	violet
SYNRG|Q9UMZ2-7	5.27982	0.00651865	0.48474	0.00507376	0.0425165	0.0143725	0.0481812	0.0338086	darkgreen
GNB4|Q9HAV0	13.0168	8.80942e-06	0.00022165	2.47651e-05	0.35609	-0.0941896	-0.129124	-0.0349347	lightyellow
RASIP1|A0A087WVG2	0.0973866	0.907295	0.920848	0.921236	0.997641	-0.0117786	-0.0139032	-0.00212458	turquoise
RBMS1|F6Y5H0	0.437359	0.647655	0.887019	0.620183	0.821766	0.0193448	0.0476096	0.0282648	darkmagenta
FAM213A|Q9BRX8	4.11481	0.0190081	0.0410089	0.999574	0.0681089	0.0479936	-0.000654094	-0.0486477	green
STAT3|P40763	2.76287	0.0676594	0.529639	0.0537626	0.259138	-0.0197681	-0.0518682	-0.0321002	grey
RNF11|Q9Y3C5	0.372658	0.6898	0.710336	0.762962	0.99857	-0.0187049	-0.0200434	-0.00133848	yellow
FAM102A|Q5T9C2	0.256779	0.77408	0.973847	0.884478	0.754828	-0.00550175	0.0141293	0.019631	grey
RTKN|Q9BST9-2	0.280704	0.755811	0.776725	0.997336	0.853815	-0.0260266	-0.00321786	0.0228088	red
TMEM11|P17152	2.83165	0.0633804	0.0938141	0.111019	0.950207	0.0398647	0.0462606	0.00639591	blue
DHRS7|Q9Y394	0.255505	0.775001	0.810209	0.999983	0.845665	0.0138339	0.000148407	-0.0136855	red
IDH3A|H0YKD0	0.214903	0.807248	0.997829	0.862303	0.79932	-0.00677251	0.0687411	0.0755136	royalblue
SAFB|Q15424	0.265698	0.767179	0.840869	0.772379	0.968987	0.0146241	0.0215308	0.00690667	pink
UNC45A|Q9H3U1	1.27827	0.282776	0.414163	0.980426	0.369362	-0.0211046	0.00378784	0.0248925	magenta
MAP4|P27816	2.16793	0.11971	0.376009	0.106767	0.567979	-0.0621485	-0.115859	-0.05371	darkred
OVCA2|Q8WZ82	0.121277	0.885911	0.945959	0.87832	0.96839	0.0106095	0.0195528	0.00894335	brown
GTF2F2|P13984	2.16263	0.120267	0.10335	0.411676	0.900818	0.100817	0.0767095	-0.0241078	grey
PYGB|P11216	8.63472	0.000335638	0.010198	0.000329439	0.216901	-0.0511375	-0.0832382	-0.0321007	darkred
APOC4-APOC2|P02655	4.88885	0.00931305	0.0106391	0.80835	0.11969	0.27024	0.0685494	-0.201691	salmon
TAGLN3|A0A087WWB6	4.05684	0.0200591	0.104402	0.01944	0.498749	0.0496074	0.0798171	0.0302097	grey60
MMS19|Q96T76	3.58398	0.0311794	0.035867	0.884002	0.1917	0.0256016	0.00581724	-0.0197844	grey
KLC4|Q9NSK0	1.62809	0.201174	0.213393	0.344047	0.999998	-0.0271657	-0.0271303	3.54853e-05	darkred
ALDH1A3|P47895	0.395688	0.674207	0.648154	0.887027	0.953238	-0.0412843	-0.0261107	0.0151736	white
DNAL4|O96015	1.29788	0.278063	0.757344	0.248874	0.517163	0.0237809	0.0634807	0.0396998	green
AKAP12|Q02952	7.05834	0.00132506	0.0701493	0.000876372	0.105992	-0.0420018	-0.0846897	-0.0426879	midnightblue
RPL12|P30050	9.04934	0.000235262	0.002208	0.000517278	0.515231	0.0408661	0.0552782	0.0144121	grey60
BNIP3L|A0A087WVL5	3.2584	0.042334	0.922582	0.0510035	0.0707308	0.021446	0.160094	0.138648	steelblue
CPNE8|Q86YQ8	2.05108	0.133669	0.111878	0.500415	0.820478	-0.041481	-0.0278366	0.0136444	yellow
PPP2R5C|Q13362-4	1.47845	0.232653	0.567589	0.205887	0.614819	0.0174976	0.0354682	0.0179706	yellow
ANK2|D6R9U4	2.27878	0.108161	0.317183	0.0960927	0.60265	0.0860639	0.146888	0.0608242	grey
IGHV3-30|A0A0B4J2B7	1.91808	0.152418	0.865884	0.150661	0.253598	-0.0516247	-0.224934	-0.173309	salmon
NXF1|Q9UBU9	3.27573	0.0416487	0.0418109	0.148828	0.985425	-0.0500348	-0.0463389	0.00369585	turquoise
FHL2|Q14192	0.230085	0.794862	0.939517	0.776617	0.901548	0.00789329	0.0191766	0.0112833	grey
RASGRP1|H0YKM0	0.176106	0.83891	0.824695	0.974467	0.973218	-0.0204838	-0.0103518	0.010132	grey
KIFAP3|Q92845	1.51676	0.224144	0.828777	0.206087	0.380557	0.00649295	0.0229061	0.0164131	darkorange
PPP3CA|Q08209-2	2.35183	0.100144	0.0857784	0.362734	0.894458	-0.0283055	-0.0217191	0.00658637	grey
PTPLAD1|Q9P035	4.46347	0.0137674	0.142722	0.0108176	0.299409	-0.0361095	-0.0674688	-0.0313593	lightcyan
GUCY1A2|P33402	1.01663	0.365314	0.75674	0.331336	0.636708	0.0090477	0.0218295	0.0127817	green
PRRT1|Q99946	5.78903	0.00411073	0.0603086	0.00341862	0.274233	0.0840523	0.146691	0.062639	green
GIT2|Q14161-10	2.07594	0.131538	0.930318	0.27183	0.114614	-0.0195399	0.105125	0.124665	grey
C6|P13671	3.16582	0.0461956	0.423547	0.035376	0.248808	-0.080355	-0.194127	-0.113772	salmon
SNX18|Q96RF0-2	0.106184	0.899354	0.934152	0.996638	0.914807	-0.00734624	0.00196802	0.00931425	red
MTAP|Q13126	2.96355	0.0559299	0.152733	0.0611675	0.699685	-0.0412109	-0.0609332	-0.0197224	tan
SLC30A3|Q99726	1.61336	0.204069	0.378744	0.205136	0.788513	0.0445271	0.0688328	0.0243058	yellow
ATP1B2|P14415	2.87551	0.060797	0.0962283	0.100724	0.929384	0.046639	0.0556504	0.00901133	blue
ATP5L|O75964	4.40468	0.0145349	0.010404	0.361545	0.463939	0.0565935	0.0314774	-0.0251161	blue
GLRX2|Q9NS18	1.54073	0.218984	0.219173	0.398091	0.994741	0.0527227	0.0493115	-0.00341121	plum1
WNT2B|Q5TEH8	0.809939	0.448738	0.474821	0.548368	0.992561	-0.117645	-0.130502	-0.0128571	purple
PCIF1|Q9H4Z3	2.2725	0.110501	0.101096	0.333451	0.96116	-0.0862307	-0.0734376	0.0127932	turquoise
SCN1B|Q07699	0.879211	0.418115	0.384736	0.81001	0.860946	0.038079	0.0214518	-0.0166271	white
ZMYND11|Q15326	1.66668	0.194714	0.204885	0.323986	0.99817	-0.0595456	-0.0617435	-0.00219788	magenta
AMT|P48728	0.10129	0.903758	0.928642	0.999166	0.92626	-0.00821227	0.00105011	0.00926238	grey
NUP88|Q99567	2.98658	0.0547232	0.254646	0.0465513	0.466186	-0.0331955	-0.0605791	-0.0273835	turquoise
ANKHD1|Q8IWZ3	0.300767	0.74088	0.954314	0.723893	0.835683	0.00702633	0.0223038	0.0152775	grey
COX7B|P24311	0.482939	0.618318	0.601249	0.943884	0.863077	0.0454776	0.0184142	-0.0270634	blue
CLEC3B|E9PHK0	1.16008	0.31741	0.906385	0.54935	0.286275	-0.0162246	0.04844	0.0646646	grey
EPPK1|A0A087X1U6	4.52619	0.012994	0.00981025	0.15962	0.773453	-0.102717	-0.0766185	0.0260984	black
SPARCL1|Q14515	3.57746	0.0313704	0.0447589	0.0746007	0.974944	0.0583751	0.0641086	0.0057335	grey
ATP11A|H0Y547	3.82664	0.0248522	0.0721643	0.0326012	0.724343	-0.0366152	-0.0506222	-0.014007	black
PYCR2|Q96C36	3.08844	0.0496975	0.389122	0.0383314	0.288721	0.046317	0.105351	0.0590335	grey
ARPP21|Q9UBL0-2	2.2571	0.110965	0.206635	0.128143	0.80146	0.11361	0.160657	0.0470471	darkolivegreen
RLBP1|P12271	0.921614	0.40104	0.368043	0.731258	0.915004	-0.0689694	-0.0463096	0.0226598	darkred
XPR1|Q9UBH6	0.629458	0.53516	0.584539	0.998002	0.696622	0.0259824	0.00197343	-0.024009	grey
XRN1|Q8IZH2	2.0675	0.134617	0.614301	0.113207	0.408706	0.0308424	0.0748072	0.0439647	grey
EIF2A|Q9BY44	1.96183	0.145673	0.152024	0.290803	0.998762	-0.0361119	-0.0350978	0.00101407	brown
WDR77|Q9BQA1	3.22624	0.0436367	0.226906	0.0368536	0.441715	-0.0189137	-0.0344112	-0.0154974	saddlebrown
CARM1|Q86X55	0.669365	0.514184	0.535815	0.625659	0.999014	0.0219125	0.0228746	0.000962064	yellowgreen
PSMB5|P28074	11.6351	2.70257e-05	2.83289e-05	0.00221587	0.902688	-0.0675799	-0.0606333	0.0069466	greenyellow
ADCY9|O60503	1.0904	0.33982	0.358862	0.476108	0.99952	-0.0220248	-0.0225496	-0.00052477	red
ASAP1|Q9ULH1	9.12154	0.000221199	0.00728919	0.000228243	0.214478	0.0520969	0.0837163	0.0316194	green
KLC1|Q07866-7	0.805897	0.449405	0.521633	0.508234	0.97229	0.0150486	0.0185015	0.00345295	steelblue
GAP43|P17677	0.441802	0.644055	0.990111	0.660477	0.688735	-0.00556726	-0.0434717	-0.0379044	yellow
PDGFRB|P09619	0.573744	0.565152	0.535143	0.821898	0.946749	-0.0288747	-0.0194388	0.00943587	purple
HLA-B|P01889	1.67628	0.192671	0.182487	0.388707	0.978886	0.144651	0.12753	-0.0171215	grey
TRNT1|Q96Q11	6.34209	0.00250259	0.198656	0.00159994	0.0587492	0.0313363	0.077714	0.0463776	darkorange
ACVR1|Q04771	0.23923	0.78775	0.794013	0.990389	0.895257	-0.0191584	-0.00470553	0.0144529	salmon
KRT77|Q7Z794	1.2161	0.303038	0.301882	0.868007	0.646057	-0.320833	-0.128476	0.192356	grey
PCBP2|Q15366-3	3.58803	0.0310613	0.860402	0.0342257	0.0633271	0.012011	0.0700451	0.0580341	grey
C10orf35|Q96D05	1.9898	0.141797	0.340417	0.134681	0.684878	0.0239794	0.0396649	0.0156855	green
DVL2|O14641	1.04597	0.356047	0.78113	0.325156	0.620273	-0.0312735	-0.0760377	-0.0447642	grey
MT1X|P80297	0.273079	0.761647	0.974518	0.757035	0.822065	-0.0219247	-0.0869085	-0.0649838	midnightblue
AAK1|Q2M2I8	6.60171	0.00198567	0.00605109	0.00571697	0.818896	0.0476207	0.0577397	0.010119	grey60
RBBP7|Q16576	0.114644	0.891835	0.986385	0.885988	0.928355	-0.0119638	-0.0425541	-0.0305902	grey
DPP8|Q6V1X1	1.98328	0.142889	0.357446	0.132674	0.641846	0.0395897	0.0686062	0.0290165	brown
MOAP1|Q96BY2	0.266518	0.766554	0.765828	0.851139	0.999115	0.0193975	0.0181606	-0.00123695	grey
KIAA0907|Q7Z7F0	0.249069	0.780093	0.86792	0.984078	0.806246	0.0185371	-0.00789263	-0.0264297	magenta
CCK|P06307	1.52518	0.222551	0.627724	0.193631	0.549098	-0.0228927	-0.052049	-0.0291562	darkturquoise
UQCC2|V5IRT4	0.0337025	0.966869	0.963553	0.991137	0.994937	0.00481333	0.00284044	-0.00197289	grey
ACTN2|P35609-2	1.35639	0.262023	0.301539	0.362514	0.988597	0.066342	0.0734803	0.0071383	yellow
TBC1D20|Q96BZ9	1.37978	0.256528	0.231936	0.788299	0.718139	-0.0546687	-0.0263897	0.028279	midnightblue
SLC7A10|Q9NS82	2.23731	0.11201	0.961572	0.127286	0.15299	0.0108198	0.0972456	0.0864258	grey
RAB3C|Q96E17	0.0627248	0.939237	0.998747	0.958252	0.93638	0.00128463	-0.00903234	-0.010317	yellow
MRPL53|Q96EL3	10.2453	8.81812e-05	0.000292847	0.000709447	0.904655	0.148936	0.166133	0.0171977	brown
MCAM|P43121	0.731535	0.483583	0.954295	0.480022	0.579994	-0.00841968	-0.0403818	-0.0319621	red
TRPM2|O94759	0.352295	0.704132	0.858591	0.689416	0.911542	0.0611352	0.116402	0.055267	grey
SCG2|P13521	1.65637	0.195731	0.269571	0.999655	0.329249	0.0473359	-0.000917328	-0.0482532	orangered4
PCDH9|B7ZM79	0.235666	0.790458	0.865111	0.790844	0.966798	0.00575445	0.00883227	0.00307781	green
FKBP1B|P68106	2.46575	0.0904236	0.925646	0.1017	0.140104	0.00744006	0.0490227	0.0415827	grey
EARS2|Q5JPH6	1.73851	0.180757	0.172577	0.389079	0.978771	0.0543935	0.047804	-0.00658944	brown
HMGB1|Q5T7C4	0.964181	0.384614	0.581408	0.376622	0.842338	0.0350215	0.0568096	0.0217881	pink
MTA1|E7ESY4	0.25599	0.774627	0.964913	0.895848	0.754874	-0.00562666	0.0119075	0.0175341	pink
TMEM163|Q8TC26	0.54212	0.583118	0.555524	0.898256	0.892296	-0.0195371	-0.0100292	0.0095079	orangered4
RHOQ|A0A0C4DH03	2.40878	0.0948324	0.0813806	0.348126	0.898372	-0.0728025	-0.0563783	0.0164242	grey
CTU2|H3BSW6	0.787873	0.457559	0.424413	0.818053	0.874919	-0.0323966	-0.018569	0.0138277	turquoise
VPS51|Q9UID3	2.37005	0.0984123	0.483761	0.0799356	0.383982	0.0126536	0.028786	0.0161324	darkorange
ALG1|Q9BT22	2.07746	0.130318	0.237485	0.148992	0.833533	-0.0357709	-0.0497697	-0.0139988	turquoise
PPP3R1|D3YTA9	2.46167	0.0901561	0.0905859	0.233542	0.990806	-0.0610014	-0.0568718	0.00412954	skyblue
SNRK|Q9NRH2	0.040812	0.960025	0.998739	0.961487	0.966915	-0.000792833	-0.00533349	-0.00454066	royalblue
MYO18A|Q92614	0.687185	0.505216	0.496821	0.948254	0.77389	0.0116326	0.00384787	-0.00778474	red
PRKAA1|Q13131	7.43037	0.000955198	0.0331967	0.000734248	0.166158	-0.0299697	-0.0538459	-0.0238762	magenta
HINT3|Q9NQE9	3.16557	0.0462062	0.197572	0.041664	0.515352	-0.0401444	-0.0684249	-0.0282805	grey
RFTN2|Q52LD8	2.12454	0.124549	0.143621	0.228339	0.996214	-0.0491848	-0.0515652	-0.00238043	tan
LMAN1|P49257	0.524009	0.593668	0.971758	0.593824	0.669719	-0.00340671	-0.017572	-0.0141653	tan
SYNGR2|O43760	0.331703	0.718555	0.811875	0.71876	0.957753	-0.0198986	-0.0296742	-0.00977561	tan
HBD|P02042	0.316091	0.729678	0.709375	0.941139	0.933801	-0.0662911	-0.0335233	0.0327678	purple
CCT7|Q99832	0.704141	0.496831	0.678634	0.486694	0.876144	-0.00989421	-0.0162903	-0.00639612	saddlebrown
TMEM167A|Q8TBQ9	2.51786	0.0854448	0.118287	0.144474	0.962649	0.0620368	0.0710966	0.00905988	grey
DHPS|A0A087WZK0	0.191037	0.826531	0.81171	0.936328	0.987316	-0.0314445	-0.0223949	0.00904958	grey
HNRNPA3|P51991	0.479031	0.620718	0.685284	0.999635	0.718193	-0.0218921	0.000818294	0.0227104	darkmagenta
KIF5A|Q12840	3.69167	0.0281904	0.342828	0.0208436	0.214485	0.0329074	0.0767978	0.0438904	brown
SCARB1|B7ZKQ9	5.12995	0.00894089	0.115216	0.00754436	0.295285	0.184554	0.343493	0.15894	grey
ATP5S|Q99766	1.36666	0.259413	0.333124	0.320218	0.954288	0.0438665	0.0538317	0.00996518	blue
SEPT10|Q9P0V9	1.42692	0.244619	0.464266	0.234061	0.756991	-0.0262118	-0.0436618	-0.01745	tan
MAD1L1|Q9Y6D9	0.509557	0.602225	0.621241	0.699511	0.99926	-0.0202324	-0.0211141	-0.000881629	grey
NDUFS1|P28331	3.82367	0.0249213	0.124977	0.023512	0.498124	0.0451545	0.0738765	0.0287221	blue
IFIT1|P09914	1.57684	0.211434	0.866588	0.200821	0.336998	-0.0287314	-0.117082	-0.0883507	grey
RILPL1|Q5EBL4	1.29959	0.276951	0.349996	0.339602	0.957949	-0.0208753	-0.0255265	-0.00465116	tan
MYO9B|M0R0P8	3.25506	0.0424674	0.0659634	0.0816676	0.94615	-0.0779026	-0.0900151	-0.0121124	magenta
PPP3CB|P16298	1.14182	0.323132	0.817838	0.294954	0.52515	0.0108506	0.0324453	0.0215947	yellow
ASB1|Q9Y576	0.58417	0.559601	0.953399	0.547274	0.65793	-0.00853084	-0.0374478	-0.028917	royalblue
GATSL3|B7WPJ3	0.229337	0.795601	0.99634	0.802186	0.821087	-0.00355816	-0.0344481	-0.0308899	grey
BCL2L13|Q9BXK5	3.16531	0.0462175	0.756034	0.203682	0.035945	0.0158417	-0.0459426	-0.0617843	yellow
SARM1|Q6SZW1	1.284	0.281197	0.268715	0.506435	0.980005	-0.0217194	-0.0187592	0.00296015	grey
C10orf32|Q96B45	2.92795	0.0578479	0.390359	0.0452642	0.322743	-0.0182931	-0.0405605	-0.0222674	lightcyan
C19orf12|K7EPS8	3.78965	0.025725	0.0461372	0.0508846	0.914552	0.10568	0.125262	0.0195819	yellow
MBD1|Q9UIS9	0.860906	0.426808	0.651866	0.904767	0.432623	-0.0282194	0.0158093	0.0440287	grey
EIF4G3|O43432	9.37165	0.000178771	0.00119507	0.000565643	0.635865	0.0451441	0.0576207	0.0124766	orange
YARS2|Q9Y2Z4	7.49215	0.000904844	0.00540314	0.00186732	0.609922	0.0525018	0.0698818	0.01738	blue
MYRIP|Q8NFW9	1.59994	0.206746	0.604823	0.178583	0.528895	-0.0222397	-0.0500186	-0.0277789	violet
COPS2|P61201	0.842625	0.433442	0.714884	0.404089	0.765865	-0.00769879	-0.0153054	-0.0076066	greenyellow
RUVBL2|Q9Y230	0.341843	0.71124	0.759386	0.999956	0.793826	-0.00883796	0.000134602	0.00897256	grey
IGHMBP2|P38935	1.42006	0.246261	0.993526	0.293086	0.277744	0.00289059	0.0482823	0.0453917	grey
PPP1R12A|O14974	2.56693	0.0815366	0.522925	0.0653149	0.304694	0.0182444	0.045731	0.0274866	green
DUSP15|Q9H1R2-3	1.42941	0.24711	0.454376	0.243089	0.708165	-0.0804012	-0.144726	-0.0643246	magenta
PLCD4|Q9BRC7	4.71721	0.0120174	0.0243397	0.998808	0.0601276	0.101033	0.00215368	-0.0988792	white
COX7A2|P14406	0.892994	0.412486	0.692787	0.384108	0.761897	0.0263426	0.0514685	0.0251259	blue
TRPV2|Q9Y5S1	1.54191	0.218731	0.434179	0.209271	0.743609	0.0634714	0.105258	0.041787	grey
ZNF512|Q96ME7	1.45724	0.237504	0.665843	0.207257	0.529039	-0.0223354	-0.053369	-0.0310336	turquoise
MTX3|Q5HYI7	7.49275	0.000904365	0.00126897	0.00927935	0.99996	0.0735126	0.0733217	-0.000190947	blue
EHD4|Q9H223	0.270072	0.763848	0.850497	0.987375	0.790308	-0.0100408	0.00338684	0.0134277	purple
AGPAT4|Q9NRZ5	0.0706347	0.931846	0.988676	0.972173	0.925231	0.00280653	-0.00532603	-0.00813256	darkturquoise
TANC2|J3KTM5	0.025103	0.975216	0.97399	0.987631	0.999583	0.00911486	0.00779623	-0.00131863	grey
NINJ1|Q92982	4.12973	0.0193457	0.0411476	0.0324982	0.815132	-0.114051	-0.145028	-0.0309769	turquoise
JAM2|P57087	0.659444	0.519247	0.505688	0.939183	0.798051	0.0282184	0.010276	-0.0179425	grey
KCNQ5|F8WEA4	1.10555	0.334814	0.838857	0.308496	0.522107	-0.0142273	-0.0446606	-0.0304333	grey
FCGRT|P55899	0.0851663	0.918439	0.932623	0.999927	0.944875	-0.0230031	0.00091365	0.0239167	purple
ERLEC1|Q96DZ1	3.96973	0.0217512	0.150493	0.0183605	0.391857	0.0317299	0.0563203	0.0245904	brown
AMFR|Q9UKV5	0.552352	0.577829	0.593229	0.69132	0.999623	0.0306804	0.0316114	0.000931056	grey
APPL1|Q9UKG1	1.67229	0.192734	0.626944	0.165182	0.482324	-0.00876278	-0.0209257	-0.0121629	red
NEURL4|Q96JN8	8.19475	0.000490647	0.000866083	0.00461361	0.988987	-0.0654433	-0.0681931	-0.00274981	turquoise
CD200|U3KQG5	0.208478	0.812151	0.999811	0.848357	0.814393	0.00112317	-0.039992	-0.0411152	orangered4
NCAM1|A0A087WX77	3.92048	0.0227713	0.168177	0.0186678	0.367355	-0.0361891	-0.0661098	-0.0299207	yellow
PALM|O75781-2	3.77141	0.0267804	0.0453637	0.0469497	0.922143	0.243128	0.283266	0.0401382	green
POTEF|A5A3E0	3.74071	0.0275494	0.441599	0.0211642	0.157033	-0.0412542	-0.1073	-0.0660461	grey
BMPR2|Q13873	0.615382	0.542354	0.617708	0.586866	0.972028	-0.0169473	-0.0214938	-0.00454646	yellow
C1orf123|Q9NWV4	4.16334	0.0181715	0.297203	0.0130448	0.178529	-0.0368232	-0.0856399	-0.0488167	grey
TPM2|P07951-3	3.13661	0.0474866	0.11126	0.0604204	0.780191	0.261871	0.358253	0.0963826	purple
STAU2|Q9NUL3	6.36414	0.0024538	0.0344478	0.00228672	0.307122	0.0508327	0.0837316	0.032899	darkmagenta
VWA5A|O00534	2.64087	0.0759879	0.0606207	0.52189	0.650639	-0.0462797	-0.026495	0.0197848	black
GNAL|P38405	1.3505	0.263703	0.257366	0.464929	0.985903	0.106281	0.0944738	-0.0118075	lightgreen
SQRDL|Q9Y6N5	0.489899	0.614068	0.58495	0.864003	0.940982	0.0347779	0.0218308	-0.012947	purple
PITPNM2|Q9BZ72-2	1.6882	0.189784	0.242275	0.997135	0.354256	-0.018775	-0.00100857	0.0177664	yellow
CCDC85C|A6NKD9	0.980467	0.379955	0.359611	0.59813	0.962094	-0.054327	-0.04354	0.010787	grey
DLGAP3|O95886	8.16646	0.000502823	0.00395003	0.00100508	0.541851	0.0691632	0.0938915	0.0247283	green
ADAP1|O75689	0.345561	0.708618	0.996946	0.733547	0.734595	-0.00143762	-0.017476	-0.0160383	darkturquoise
EIF3I|Q13347	0.287157	0.750976	0.805412	0.772933	0.982598	0.00770628	0.0101368	0.00243051	paleturquoise
MT1L|Q93083	0.536959	0.586615	0.779741	0.563372	0.874662	-0.0636229	-0.11306	-0.0494369	midnightblue
HBD|E9PEW8	1.83776	0.164788	0.947192	0.308694	0.150503	0.0174824	-0.0981144	-0.115597	tan
SUPT6H|Q7KZ85	0.714557	0.491751	0.582673	0.530247	0.95913	-0.0231539	-0.0302661	-0.00711218	turquoise
THNSL1|Q8IYQ7	5.27787	0.00653018	0.0346155	0.0082316	0.558732	0.0361572	0.0525369	0.0163797	blue
FAT1|Q14517	1.393	0.256115	0.307554	0.993095	0.45792	0.15834	0.0148995	-0.14344	grey
TUBAL3|A6NHL2	0.213061	0.808452	0.860465	0.819181	0.981633	-0.0147099	-0.0204334	-0.00572343	grey
FOXK2|A0A087WXM0	0.943794	0.394416	0.584137	0.376141	0.821087	-0.0548932	-0.0894915	-0.0345983	grey
IGHG3|A0A087WXL8	0.869936	0.421948	0.502608	0.475532	0.964402	-0.110845	-0.138934	-0.0280894	salmon
ITGB8|P26012	1.82309	0.166554	0.274563	0.19114	0.866037	-0.0372971	-0.0509877	-0.0136906	midnightblue
RBFOX1|J3KNW3	6.63599	0.00192609	0.0769748	0.00131048	0.128102	0.0615851	0.122512	0.0609273	lightgreen
COX17|Q14061	0.883293	0.41644	0.599949	0.411307	0.863229	0.0411948	0.0656425	0.0244477	grey
PPP1R21|Q6ZMI0	0.893876	0.412128	0.850371	0.382695	0.607131	0.00651343	0.0192138	0.0127004	yellow
ALOX5AP|A0A087WW23	0.251512	0.778269	0.993298	0.873715	0.767131	-0.00717144	0.0358548	0.0430262	grey
PPCS|Q9HAB8	0.153161	0.858181	0.994	0.909409	0.848899	0.0016554	-0.00793067	-0.00958607	yellow
PON1|P27169	0.386432	0.680508	0.702868	0.751958	0.997753	-0.0665667	-0.0724388	-0.00587219	salmon
NME7|Q9Y5B8	1.9456	0.147971	0.174854	0.245786	0.991005	-0.0402144	-0.0433876	-0.00317323	grey
DOCK5|Q9H7D0	2.28655	0.106608	0.362103	0.0924589	0.539539	-0.0547483	-0.101936	-0.0471872	red
POLR2J|P52435	0.856558	0.429584	0.994616	0.541911	0.425052	-0.00337679	0.0429066	0.0462834	grey
RPRD1A|Q96P16	3.5199	0.033109	0.0461366	0.0794091	0.979115	-0.0433523	-0.0472553	-0.00390298	turquoise
HAGH|Q16775	1.44484	0.240389	0.940699	0.247847	0.321841	-0.0053726	-0.0312088	-0.0258362	lightyellow
SPR|P35270	4.91042	0.0091309	0.214233	0.00630918	0.149072	-0.037411	-0.0836249	-0.0462139	midnightblue
COPS6|E7EM64	0.0728206	0.929814	0.965443	0.925594	0.9824	-0.00247556	-0.00442575	-0.00195019	greenyellow
ABCF1|Q8NE71	0.557474	0.574324	0.954355	0.56448	0.673622	-0.0036658	-0.0155131	-0.0118473	turquoise
COL6A6|A6NMZ7	0.91123	0.405277	0.47358	0.999846	0.547558	0.148245	0.00251277	-0.145732	purple
CAPS|K7EL21	1.22239	0.298644	0.39863	0.340052	0.931288	-0.121392	-0.158629	-0.0372367	black
TUSC2|O75896	1.79588	0.170994	0.661048	0.145927	0.413272	0.0233825	0.0613809	0.0379984	yellow
GGACT|Q9BVM4	0.518554	0.597445	0.618915	0.692335	0.998185	0.032616	0.0348549	0.00223896	grey
GPATCH2|Q9NW75	1.90322	0.156513	0.136539	0.420148	0.929685	-0.111331	-0.0887203	0.022611	grey
TBC1D13|Q9NVG8	1.08239	0.342501	0.568584	0.3279	0.797632	0.0174011	0.0295836	0.0121825	green
FKBP15|A0A0A0MT60	0.480324	0.619923	0.91207	0.841538	0.592622	0.00396404	-0.00654537	-0.0105094	grey
CREB1|P16220	1.10006	0.336967	0.336393	0.505294	0.996233	0.0457839	0.0429006	-0.00288335	cyan
NGB|Q9NPG2	8.71216	0.000355807	0.00425515	0.000657666	0.429748	-0.0774963	-0.111225	-0.0337285	salmon
POLR2C|P19387	2.44531	0.0915766	0.175763	0.11163	0.831438	-0.0419439	-0.0569438	-0.0149999	darkgrey
CPD|O75976	1.69635	0.188291	0.297748	0.215172	0.878319	0.0213703	0.0290694	0.00769907	brown
SUMO1|P63165	1.93032	0.150168	0.327206	0.147984	0.730654	0.0462506	0.0732864	0.0270358	orange
USP39|Q53GS9	0.222999	0.80049	0.842501	0.999413	0.852343	-0.00861897	0.000607447	0.00922642	turquoise
UBXN2B|Q14CS0	2.56366	0.0817915	0.0921239	0.927479	0.293481	-0.040408	-0.0085243	0.0318837	grey
MRPS24|Q96EL2	0.750062	0.477023	0.999374	0.547951	0.503358	0.00311848	0.111278	0.10816	grey
CLCN4|P51793	2.59904	0.0790776	0.898251	0.208742	0.0676222	0.0100557	-0.0467616	-0.0568172	grey
DNAJA4|Q8WW22	0.281267	0.755388	0.798825	0.785701	0.988689	-0.0146945	-0.018356	-0.00366153	darkturquoise
TMCC3|G3V207	0.191909	0.825739	0.815875	0.978074	0.946862	-0.0314051	-0.0128277	0.0185774	red
DNAJC2|Q99543	1.27307	0.285873	0.271199	0.841772	0.634967	0.0467639	0.0189709	-0.0277929	grey
ECE1|P42892	1.02009	0.364073	0.690504	0.33242	0.699678	-0.0201646	-0.0421189	-0.0219543	grey
IGHG1|A0A087X1C7	0.804087	0.451124	0.418974	0.738048	0.939185	0.227396	0.161556	-0.0658399	grey
MTFP1|Q9UDX5	0.740329	0.479407	0.770595	0.447626	0.764866	0.0285086	0.0605695	0.0320609	blue
ATP6V0C|P27449	0.0255531	0.974777	0.999812	0.977432	0.977196	0.000562846	0.00747778	0.00691494	yellow
SURF4|O15260	2.77172	0.0670931	0.0988141	0.115746	0.95021	0.0478432	0.0556071	0.0077639	grey
NCBP2|P52298	0.592907	0.554541	0.9334	0.759383	0.523245	-0.00660596	0.0159346	0.0225406	grey
ADH1B|P00325	0.537701	0.585674	0.922634	0.800352	0.555408	0.0321271	-0.0644632	-0.0965903	black
VPS33A|Q96AX1	4.68745	0.0112024	0.0448506	0.014688	0.636883	-0.021752	-0.0307891	-0.00903712	greenyellow
SCRN2|J3QL71	0.159839	0.852486	0.999356	0.869725	0.863389	0.00121129	0.021514	0.0203027	grey
RIC8B|Q9NVN3-1	0.295151	0.745078	0.993625	0.821426	0.733433	0.00338791	-0.0227804	-0.0261683	turquoise
RERE|Q9P2R6	1.5781	0.211565	0.996847	0.310514	0.213264	0.00319964	-0.0739849	-0.0771845	grey
KIAA1033|Q2M389	4.2864	0.016214	0.403747	0.0118295	0.114733	-0.0176688	-0.0481878	-0.030519	red
GPC4|O75487	7.74128	0.000727733	0.0295657	0.00055286	0.151654	-0.0679202	-0.122463	-0.0545426	black
COG8|Q96MW5	1.03581	0.358505	0.400823	0.457115	0.990195	0.0258349	0.028791	0.00295607	grey
ATP6V1G1|O75348	0.661184	0.518355	0.509459	0.691722	0.99324	-0.0363703	-0.0323438	0.00402645	grey
GPR123|Q86SQ6-1	4.25855	0.0166373	0.103149	0.0154044	0.447179	0.058049	0.0959947	0.0379457	darkgreen
MMP24|Q9Y5R2	3.48641	0.0347141	0.0958757	0.0443347	0.692933	-0.2051	-0.297165	-0.0920649	grey
PSMC3|P17980	4.7748	0.0103391	0.00859264	0.102077	0.877815	-0.0301646	-0.0247913	0.00537327	skyblue
GNAZ|P19086	3.47933	0.0343936	0.335166	0.0258896	0.255794	-0.0180061	-0.0403424	-0.0223363	sienna3
CISD1|Q9NZ45	3.40884	0.036747	0.0276725	0.378849	0.639532	0.0589913	0.0363672	-0.0226241	blue
CDC23|Q9UJX2	1.29106	0.279268	0.686209	0.724726	0.25883	0.0177245	-0.0197477	-0.0374722	turquoise
RAD23A|P54725-3	3.57846	0.0313409	0.053165	0.0612134	0.926923	-0.0403923	-0.0474613	-0.00706902	lightcyan
SYN1|P17600-2	0.530292	0.589986	0.76233	0.575169	0.890512	0.0387846	0.0668665	0.0280818	green
PSMD8|R4GMR5	1.23248	0.295712	0.533891	0.279877	0.764064	-0.0103832	-0.0179043	-0.00752108	darkturquoise
TSSC1|A8MUM1	2.30336	0.104904	0.858519	0.103205	0.186516	0.00817017	0.0385301	0.03036	skyblue
ATP1A3|P13637-3	0.476352	0.622368	0.606499	0.789063	0.987993	0.0183587	0.0152052	-0.00315353	blue
PLEKHA2|A8K727	0.0616483	0.940247	0.93773	0.994114	0.97913	-0.00497789	-0.00181753	0.00316036	greenyellow
SMPD4|B1PBA3	0.817716	0.445094	0.913801	0.423174	0.571749	-0.00961324	-0.0378702	-0.028257	grey
PTPRJ|A0A087WVC6	0.719106	0.48974	0.994879	0.592979	0.482306	-0.0019388	0.0237711	0.0257099	grey
HMGCL|P35914	0.788504	0.457172	0.920078	0.684393	0.423994	0.00567984	-0.0146369	-0.0203167	grey
PHYHD1|Q5SRE7	6.40953	0.00235638	0.00407133	0.0121056	0.975286	-0.165393	-0.177331	-0.0119385	black
PTER|Q96BW5	3.17859	0.0481903	0.247898	0.0424998	0.357273	-0.123774	-0.256712	-0.132939	black
HIST2H2AB|Q8IUE6	0.0329628	0.967585	0.966504	0.996766	0.98835	-0.0155436	-0.00571056	0.00983306	pink
VAPB|O95292	1.08443	0.341816	0.577043	0.325024	0.78725	0.0164942	0.0285323	0.0120381	lightgreen
TKT|A0A0B4J1R6	0.158032	0.854064	0.930908	0.979881	0.859528	-0.0211289	0.0141242	0.035253	grey
DDX21|Q9NR30	1.50545	0.226806	0.393149	0.231007	0.825831	-0.0246478	-0.036819	-0.0121712	turquoise
NDUFS4|O43181	5.02507	0.00822227	0.0253077	0.0144908	0.757474	0.0720923	0.0935842	0.0214919	blue
EFR3B|Q9Y2G0	5.0061	0.00836598	0.171635	0.00587562	0.175006	0.0266916	0.0561195	0.0294278	green
CSRP2|F8VW96	0.450818	0.638323	0.633365	0.770785	0.996903	0.0319148	0.0290072	-0.0029076	purple
CLDN10|P78369	17.2311	3.31558e-07	0.000342479	2.81715e-07	0.0268097	-0.15144	-0.261527	-0.110088	black
KIAA1462|Q9P266	3.97617	0.0216211	0.301839	0.0157242	0.20069	0.0338676	0.0774651	0.0435975	lightgreen
N6AMT1|B2RA97	0.119047	0.887929	0.87739	0.959494	0.986639	-0.017515	-0.0115473	0.00596769	grey
MAP3K4|F5H538	0.152572	0.858694	0.88063	0.878692	0.995774	-0.0106987	-0.0127967	-0.00209803	turquoise
DDX3X|O00571	3.33021	0.0395665	0.048713	0.104201	0.996378	0.0308566	0.0320191	0.00116244	steelblue
WDR48|Q8TAF3	0.157487	0.854487	0.987491	0.850565	0.893016	-0.00130456	-0.00564414	-0.00433958	violet
STAT2|P52630-4	1.95377	0.14681	0.155307	0.285891	0.999624	0.0542529	0.0534089	-0.000843974	grey
LRP1B|Q9NZR2	0.0604681	0.941356	0.982497	0.935558	0.974471	-0.00289044	-0.00676911	-0.00387867	grey
CDYL2|Q8N8U2	0.0328086	0.967741	0.964834	0.995364	0.992381	0.0110505	0.00494628	-0.00610421	turquoise
PAK4|O96013	2.09708	0.128349	0.229647	0.149879	0.828951	-0.0756249	-0.105734	-0.0301094	turquoise
RPSA|P08865	3.58868	0.0310424	0.347801	0.0231161	0.227398	0.0260159	0.0602709	0.0342551	grey60
SAMD4B|M0QZ22	0.152817	0.858475	0.882021	0.999997	0.90403	-0.00788102	-4.8527e-05	0.00783249	turquoise
PNKD|Q8N490	2.80798	0.0648209	0.139704	0.08013	0.799178	0.0306557	0.0419963	0.0113406	darkmagenta
SCLY|Q96I15	2.06024	0.132496	0.112387	0.671539	0.644377	-0.0467835	-0.0237885	0.022995	turquoise
DPYSL4|O14531	2.42107	0.0937238	0.143573	0.137952	0.925969	0.0415231	0.0505765	0.00905346	green
NAPRT|Q6XQN6	1.1682	0.314896	0.285659	0.802293	0.774045	0.0669211	0.0335929	-0.0333282	grey
WDR19|Q8NEZ3	2.0387	0.137751	0.565548	0.115021	0.47382	-0.0402416	-0.0883274	-0.0480859	black
PTPN1|P18031	1.1288	0.327276	0.537816	0.926356	0.362564	0.0227272	-0.00958618	-0.0323134	grey
MRPS15|P82914	7.6727	0.000772633	0.000477398	0.0750437	0.498423	0.106796	0.0725948	-0.0342016	brown
CMPK1|P30085	0.104533	0.900838	0.930719	0.905342	0.989799	0.00657117	0.00932351	0.00275234	red
MTMR1|F8WA39	1.47545	0.233334	0.20394	0.701078	0.779586	-0.0246037	-0.0139029	0.0107009	yellow
GBE1|E9PGM4	1.79907	0.170468	0.456917	0.787658	0.175519	0.0255102	-0.0169137	-0.0424239	tan
PSMB9|A2ACR1	0.504181	0.605512	0.578162	0.90914	0.902376	-0.0682445	-0.0346715	0.033573	grey
VWA8|A3KMH1	0.63231	0.533355	0.84635	0.838789	0.509288	0.0165087	-0.0204287	-0.0369374	grey
AGAP3|H7C4U6	2.67805	0.0737758	0.139378	0.0976854	0.834454	0.079945	0.106863	0.0269182	yellow
SMARCA5|O60264	0.662244	0.517813	0.5109	0.685995	0.994637	-0.022996	-0.0207245	0.0022715	grey
ADAM11|O75078	4.41146	0.0144443	0.0137421	0.0898082	0.958712	0.0518013	0.0462596	-0.00554171	blue
ZFYVE1|G3V5N8	0.820842	0.442838	0.998853	0.52845	0.446754	0.00044435	-0.0126782	-0.0131226	yellow
DES|P17661	1.10933	0.334347	0.368024	0.978675	0.549662	0.10455	0.018075	-0.0864752	purple
BUB3|O43684	0.0496643	0.951571	0.957372	0.999779	0.97082	0.0042543	0.000365408	-0.00388889	pink
TOP2B|Q02880-2	1.83129	0.165239	0.976106	0.27981	0.156947	-0.00319096	0.0281445	0.0313355	brown
TFG|Q92734	0.0930357	0.911235	0.949753	0.908566	0.982731	0.00357261	0.00587476	0.00230215	green
KCNC3|E7ETH1	0.895852	0.411328	0.610312	0.401223	0.846031	0.0354397	0.058256	0.0228163	white
RBSN|Q9H1K0	1.03505	0.358772	0.99929	0.422332	0.379225	0.000478095	0.020186	0.0197079	green
ALDH16A1|Q8IZ83	1.23787	0.294158	0.927255	0.497999	0.266592	0.00962067	-0.0353782	-0.0449989	tan
KBTBD11|O94819	4.69522	0.0111227	0.186574	0.00796774	0.199206	-0.0221421	-0.0461989	-0.0240569	darkred
CAST|P20810-6	0.298675	0.742423	0.989008	0.748337	0.785895	-0.00228825	-0.0141521	-0.0118639	red
SAA2|P0DJI9	0.00901364	0.991028	0.995755	0.990378	0.997832	0.0124325	0.0219669	0.00953441	tan
TP53BP1|Q12888	0.207563	0.812892	0.891631	0.807593	0.961735	0.00864776	0.0142372	0.00558946	cyan
SPRYD7|Q5W111	0.0555689	0.945974	0.998688	0.963603	0.943136	-0.000908098	0.00581835	0.00672645	grey
TSPAN9|O75954	1.04991	0.35358	0.819438	0.685055	0.321497	-0.0209795	0.0348942	0.0558737	grey
DHTKD1|Q96HY7	2.0135	0.138596	0.160108	0.964474	0.352157	0.0714154	0.0119541	-0.0594613	grey
PTPRM|P28827	0.260355	0.77159	0.998429	0.822076	0.770197	-0.00206839	0.027675	0.0297434	grey
TMEM126B|Q8IUX1	1.0867	0.341057	0.502449	0.348087	0.870367	0.0302848	0.0453119	0.015027	blue
MARCH1|D6REN1	0.937132	0.397502	0.487312	0.995103	0.516311	-0.0828679	0.00833139	0.0911993	grey
THBS1|P07996	4.65609	0.0115705	0.0399545	0.0172581	0.692726	-0.1729	-0.237312	-0.0644122	purple
IGF1R|C9J5X1	4.21769	0.0172788	0.0638318	0.0212169	0.644473	-0.0415575	-0.059694	-0.0181365	salmon
CD99L2|Q8TCZ2-5	0.360487	0.69835	0.891146	0.673792	0.863127	0.0175372	0.0394224	0.0218853	grey
STK4|Q13043	0.493646	0.611793	0.969222	0.757948	0.586678	0.00336361	-0.0120917	-0.0154553	royalblue
EI24|E9PM05	2.90623	0.0592234	0.939985	0.0716899	0.0935833	0.0165339	0.130422	0.113888	orange
PACSIN1|Q9BY11	0.720037	0.489099	0.866258	0.458834	0.680136	-0.0114143	-0.0321851	-0.0207708	yellow
GBA|P04062	0.294242	0.745703	0.966918	0.871291	0.72414	0.0051698	-0.0126199	-0.0177897	brown
APOD|C9JF17	0.531052	0.589542	0.971051	0.589443	0.666617	-0.0107074	-0.0549293	-0.0442219	red
MYO1B|E9PDF6	4.83566	0.009778	0.355396	0.00691142	0.0890572	0.0247267	0.0670257	0.042299	darkgreen
TMEM55B|Q86T03	2.46481	0.0900275	0.537787	0.0726204	0.330774	-0.0374497	-0.0929655	-0.0555158	greenyellow
GFAP|P14136	4.85117	0.00964005	0.0342877	0.0143926	0.692263	-0.229492	-0.311893	-0.0824005	black
SPON1|Q9HCB6	8.66428	0.000327217	0.428392	0.000281071	0.00394011	-0.033	-0.129349	-0.0963487	black
CAMSAP2|Q08AD1-2	2.74858	0.0685848	0.0608909	0.259033	0.933794	0.0253324	0.0210158	-0.00431661	steelblue
KIAA1147|A4D1U4	0.911986	0.40562	0.411322	0.560669	0.999761	-0.0299296	-0.0304863	-0.000556666	turquoise
MAGT1|Q9H0U3	0.153141	0.85822	0.975235	0.847544	0.91538	0.00444477	0.0136678	0.00922302	grey
LYPLAL1|Q5VWZ2	1.13062	0.326695	0.446966	0.354973	0.913859	0.0290424	0.0397616	0.0107192	grey
IVD|P26440	4.98628	0.00851885	0.00586595	0.296904	0.444318	0.0917249	0.0524189	-0.0393059	brown
WDR6|A0A087X295	2.44605	0.0934298	0.296418	0.0818144	0.564584	-0.066123	-0.114311	-0.0481881	grey
GRIK2|Q13002	1.64187	0.198502	0.194601	0.390078	0.98904	-0.0318178	-0.0289539	0.00286392	grey
FOLR2|P14207	0.770908	0.465378	0.432012	0.825597	0.884839	0.115245	0.0663253	-0.04892	green
DAK|Q3LXA3	1.68645	0.190107	0.277004	0.231593	0.915657	-0.0232491	-0.0299496	-0.00670055	tan
PDIA4|P13667	0.809418	0.447849	0.52505	0.502287	0.968403	0.0180535	0.022504	0.00445051	skyblue3
WASH6P|Q9NQA3	0.941059	0.394773	0.863612	0.364105	0.594746	0.116021	0.368507	0.252486	lightgreen
PGAM1|P18669	7.32092	0.00105153	0.0997552	0.000647519	0.0624262	-0.0249008	-0.0552795	-0.0303787	lightcyan
ACAP3|Q96P50	0.711123	0.49342	0.994713	0.594655	0.487123	-0.00173119	0.0207339	0.0224651	grey
IRS2|Q9Y4H2	1.07823	0.343898	0.482525	0.979301	0.424544	0.0181011	-0.00367917	-0.0217802	royalblue
TAP2|Q03519	0.611062	0.544675	0.59837	0.999432	0.680005	0.0318957	0.00127449	-0.0306212	grey
CETN2|P41208	1.39536	0.252256	0.437527	0.251087	0.805898	-0.0217072	-0.0339553	-0.0122481	greenyellow
TUBA1C|F5H5D3	1.78457	0.172876	0.234149	0.232655	0.949248	-0.025585	-0.0309089	-0.00532385	grey
UBAC2|Q8NBM4	0.57741	0.563589	0.796463	0.921274	0.570185	-0.0249311	0.0187212	0.0436523	white
NPRL3|Q12980	0.876355	0.419291	0.391796	0.86575	0.805828	-0.0432224	-0.0203283	0.0228941	grey
HMGB3|O15347	2.70164	0.0717162	0.683922	0.0612065	0.194638	0.027381	0.0909171	0.0635361	brown
UBE2D1|P51668	0.369524	0.69195	0.825268	0.969256	0.708906	0.0172194	-0.0083606	-0.02558	grey
FAXC|Q5TGI0	6.93159	0.0015854	0.0545845	0.00112768	0.124459	-0.0748287	-0.145713	-0.0708843	grey
UBE2B|P63146	1.01675	0.366973	0.60854	0.342993	0.792767	0.0567757	0.0974725	0.0406968	grey
LRRC20|X6RK58	5.41911	0.00574395	0.00384267	0.199784	0.521944	0.0542072	0.034291	-0.0199161	grey
NME3|Q13232	1.00371	0.369972	0.585265	0.357083	0.818384	0.0201542	0.0337927	0.0136385	skyblue
OSBPL6|Q9BZF3-5	4.53036	0.0129442	0.0673216	0.0138606	0.526815	0.0328374	0.0503459	0.0175085	white
CACHD1|Q5VU97	2.17248	0.11894	0.582095	0.0981977	0.361369	-0.0240492	-0.0607362	-0.0366869	black
APEH|P13798	0.109518	0.896367	0.999899	0.911604	0.901728	-0.00018704	-0.00681686	-0.00662982	skyblue3
SERPINF2|P08697	0.521997	0.594911	0.848867	0.887548	0.577025	0.0435267	-0.0441111	-0.0876378	salmon
CADPS|H0YFP0	7.13371	0.00123985	0.00114292	0.0241178	0.91334	0.106981	0.09383	-0.0131505	blue
FUCA1|P04066	0.4256	0.654489	0.775498	0.652637	0.93631	0.0183028	0.0286146	0.0103118	grey
LIMK1|E9PC47	0.00551341	0.994502	0.997172	0.999512	0.994828	0.00117643	-0.000588695	-0.00176513	grey
HIST2H2BE|Q16778	6.47826	0.00221633	0.00531265	0.00787327	0.894664	-0.111014	-0.128377	-0.0173626	magenta
SLC38A1|Q9H2H9	0.297706	0.743139	0.750008	0.821528	0.999996	0.0235125	0.0234148	-9.76831e-05	blue
PIR|O00625	1.3531	0.262866	0.860688	0.52908	0.231839	0.0229249	-0.0571074	-0.0800323	tan
CCDC177|Q9NQR7	0.0792508	0.923863	0.938234	0.999983	0.947515	0.00678347	-0.00013254	-0.00691601	green
ARF3|P61204	0.702928	0.497923	0.880755	0.471635	0.675628	-0.0229859	-0.0663603	-0.0433744	skyblue
FABP6|P51161	0.617789	0.541264	0.713861	0.955781	0.573141	-0.027434	0.0122595	0.0396935	red
PHLPP2|Q6ZVD8	0.407535	0.666422	0.658962	0.79798	0.994144	0.0295827	0.0257359	-0.00384681	grey
SAMD12|H0Y632	0.217711	0.804746	0.942525	0.94577	0.791336	-0.00984024	0.0111918	0.0210321	grey
CHN1|P15882	0.945579	0.391706	0.467175	0.999965	0.532465	-0.0169568	0.000137956	0.0170948	skyblue3
PCDH19|Q8TAB3	5.7899	0.00410748	0.0108034	0.0105848	0.844532	-0.10199	-0.12323	-0.0212397	violet
ADD1|E7ENY0	8.09145	0.000536609	0.000672739	0.00828394	0.990412	-0.0606001	-0.0582701	0.00233	darkred
ACTN4|K7EJH8	6.75323	0.00173568	0.0432424	0.00136596	0.200905	0.0513847	0.0917098	0.0403252	green
GTPBP4|Q9BZE4	2.59874	0.0806364	0.0683071	0.346955	0.891821	-0.0707767	-0.0543213	0.0164554	turquoise
ANK3|H0Y3A4	0.270153	0.764066	0.752668	0.877059	0.993979	-0.0380659	-0.0317872	0.00627865	grey
WDR91|A4D1P6	0.0877842	0.916025	0.999824	0.934159	0.916311	0.000239413	-0.00567841	-0.00591782	black
XPNPEP3|Q9NQH7	0.604562	0.548186	0.632727	0.584354	0.965417	0.0165332	0.0216022	0.00506904	grey
CNN1|P51911	2.33791	0.101488	0.123419	0.187786	0.990268	0.293002	0.314912	0.0219101	purple
DCLK1|O15075	1.645	0.197902	0.335194	0.212203	0.840239	0.0294847	0.0424519	0.0129672	grey60
PPP1R9A|A4D1I0	8.36435	0.000423708	0.00204809	0.00134274	0.714295	0.0525893	0.0656851	0.0130958	darkgreen
ESYT2|H7BXI1	1.08492	0.341651	0.447402	0.379185	0.932602	-0.0138223	-0.0183145	-0.0044922	darkturquoise
SRXN1|Q9BYN0	6.01012	0.00336913	0.114093	0.00227755	0.13272	-0.0611553	-0.126495	-0.0653397	midnightblue
PCSK1|P29120	9.76888	0.000127694	0.000432292	0.000897132	0.869255	0.12275	0.140196	0.0174461	darkgreen
SNRNP40|Q96DI7	0.95642	0.387557	0.452674	0.458082	0.975236	-0.0603836	-0.0722322	-0.0118486	pink
FASTKD5|Q7L8L6	2.37053	0.098367	0.791295	0.0904048	0.203496	0.0215428	0.0843972	0.0628544	blue
ADI1|Q9BV57	1.97706	0.143799	0.124656	0.424528	0.906592	0.112457	0.0861732	-0.0262834	brown
MIF|P14174	4.95243	0.00878668	0.0913635	0.00735071	0.323751	-0.068831	-0.120795	-0.0519644	grey
TRMT61B|Q9BVS5	1.04397	0.355786	0.995685	0.404285	0.387605	-0.00432716	-0.0760811	-0.071754	grey
CDC5L|Q99459	1.45379	0.238304	0.96775	0.259644	0.297226	0.00413427	0.0322405	0.0281062	cyan
RANBP1|P43487	0.151701	0.859431	0.847677	0.971029	0.967924	0.0122288	0.00621163	-0.00601722	skyblue
KDELC2|Q7Z4H8	1.64899	0.198335	0.978886	0.248665	0.235939	-0.00826213	-0.0791022	-0.0708401	purple
ATM|Q13315	1.48529	0.233797	0.382857	0.952047	0.318684	-0.0619073	0.0178474	0.0797546	grey
PTBP1|A6NLN1	3.94357	0.022287	0.0573093	0.0332053	0.781614	-0.0579476	-0.07649	-0.0185423	black
WDR17|E7ESC9	0.00505201	0.994961	0.999985	0.995626	0.995327	8.58496e-05	0.00174569	0.00165984	yellow
RMDN3|Q96TC7	3.61964	0.0301553	0.0224192	0.38553	0.586185	0.0412675	0.0244664	-0.016801	orange
PDE8A|O60658	1.68982	0.189885	0.582289	0.162899	0.483508	-0.0409735	-0.0949664	-0.0539928	magenta
KIF21A|Q7Z4S6	1.12921	0.327147	0.8913	0.311609	0.467175	0.00659037	0.0254631	0.0188728	blue
MBOAT2|Q6ZWT7	0.476806	0.622088	0.738623	0.626884	0.940495	-0.0135446	-0.0202918	-0.00674721	magenta
STK32C|Q86UX6	0.161987	0.850663	0.924313	0.842331	0.961698	0.00873704	0.0155594	0.00682234	yellow
TOM1|O60784	2.77698	0.0667583	0.452053	0.0525324	0.307516	-0.014548	-0.0342564	-0.0197084	grey
TRMT1L|Q7Z2T5	0.254013	0.776472	0.872154	0.987361	0.792815	-0.0202462	0.00719087	0.027437	turquoise
UBE3A|Q05086	7.20258	0.00116687	0.00928003	0.0018062	0.502182	0.0336694	0.0476291	0.0139597	steelblue
PID1|Q7Z2X4	1.38116	0.258348	0.296309	0.38543	0.984563	-0.052808	-0.0599407	-0.00713268	grey
PTPRC|P08575	0.659347	0.519297	0.500073	0.725519	0.981374	-0.0372086	-0.0304434	0.00676523	black
SPARC|P09486	4.71613	0.0109112	0.0630177	0.0114742	0.498452	-0.0868288	-0.1345	-0.0476707	black
PLXNC1|O60486	0.511933	0.60081	0.572196	0.890053	0.911236	-0.0316392	-0.0173687	0.0142705	yellow
TRIM56|Q9BRZ2	2.58519	0.0803637	0.260862	0.0734036	0.584667	-0.0643627	-0.108948	-0.0445851	magenta
TANC2|J3KRP9	0.930311	0.399252	0.988711	0.430316	0.454477	-0.00676211	-0.0691437	-0.0623816	turquoise
ENC1|O14682	0.103794	0.901526	0.966956	0.892243	0.961836	0.0143667	0.0313659	0.0169993	darkolivegreen
FNBP1L|S4R347	0.533937	0.587861	0.980087	0.596115	0.651311	-0.00551317	-0.0338133	-0.0283002	sienna3
GSTA4|O15217	2.74453	0.0688493	0.342827	0.056169	0.417545	0.0491782	0.0983658	0.0491876	brown
IMMT|Q16891-2	2.73937	0.069188	0.0576367	0.644182	0.505939	0.0345394	0.0160888	-0.0184506	blue
MLC1|Q15049	3.22854	0.043542	0.0375511	0.213542	0.911495	-0.0866246	-0.0708172	0.0158074	darkred
MAP7|Q14244	2.52014	0.0852596	0.143675	0.997595	0.179389	-0.0352308	0.00147693	0.0367077	cyan
TMEM205|Q6UW68	1.38787	0.254105	0.773913	0.227044	0.465125	-0.0137493	-0.0401844	-0.0264351	grey
NPC1|O15118	0.0890441	0.914874	0.968488	0.907104	0.968739	-0.00539178	-0.0113459	-0.00595411	red
LHX4-AS1|Q9BR61	0.300879	0.740797	0.721081	0.890609	0.978756	0.0142583	0.0102153	-0.00404297	grey
THEM4|Q5T1C6	2.84242	0.0627358	0.0728477	0.927254	0.251288	0.0721746	0.0145289	-0.0576458	grey
STARD13|Q9Y3M8	0.903051	0.410355	0.376401	0.766515	0.9039	-0.0632551	-0.0405261	0.022729	grey
FAM134B|Q9H6L5	0.278274	0.757668	0.874477	0.967999	0.763772	-0.0120484	0.00712156	0.01917	grey
PLA2G12A|A0A0C4DGC6	1.02107	0.364086	0.789384	0.724261	0.336031	0.0206709	-0.0295319	-0.0502028	grey
ABHD17B|Q5VST6	3.12124	0.0481813	0.522216	0.037769	0.201011	-0.025023	-0.0688981	-0.0438751	red
GSR|P00390	0.251314	0.778241	0.854697	0.990658	0.807494	-0.00809032	0.00238195	0.0104723	grey
LYVE1|Q9Y5Y7	1.61183	0.208184	0.792529	0.558365	0.179941	-0.0553499	0.100281	0.155631	salmon
RGCC|Q9H4X1	1.97995	0.14315	0.245952	0.16642	0.855806	-0.103192	-0.141003	-0.0378106	midnightblue
DCUN1D3|Q8IWE4	2.69449	0.0722059	0.0694875	0.222574	0.976909	-0.0348204	-0.0312687	0.00355173	violet
RAP1B|F5GZG1	0.00295734	0.997047	0.998689	0.996822	0.999178	-0.00283835	-0.00533021	-0.00249187	royalblue
RAB39A|Q14964	0.586274	0.55826	0.834547	0.526958	0.783531	-0.015067	-0.0343737	-0.0193067	grey
SH3GLB2|B7ZC39	0.586494	0.558069	0.960499	0.724393	0.530367	-0.0119886	0.0409501	0.0529387	yellow
UBFD1|O14562	1.67674	0.191904	0.348556	0.198266	0.805803	0.0241668	0.0362281	0.0120613	darkorange
SF3B3|Q15393	0.0188461	0.981334	0.990087	0.998484	0.982634	-0.00198394	0.000933276	0.00291721	pink
KIAA1549|Q9HCM3	9.97906	0.000106961	0.00239149	0.000162442	0.31092	0.0680108	0.100178	0.0321671	darkgreen
ADCYAP1R1|E9PFU5	5.28951	0.00718883	0.00504283	0.389253	0.333463	-0.120115	-0.0593742	0.0607411	lightcyan
TAF8|Q7Z7C8	0.88725	0.417396	0.764418	0.828702	0.397851	-0.0513055	0.050652	0.101958	turquoise
PCCB|P05166	8.79766	0.000291813	0.00201129	0.000766908	0.606928	0.0492282	0.0641551	0.0149269	blue
KIAA1217|Q5T5P2	1.17925	0.31151	0.53724	0.298089	0.785782	0.0161293	0.0272412	0.011112	darkgreen
RAB31|Q13636	0.550194	0.578476	0.975558	0.583044	0.648956	-0.00406959	-0.0229828	-0.0189132	tan
SLC35A4|L0R6Q1	8.02093	0.000570484	0.000813743	0.00692786	0.999814	0.116939	0.116305	-0.000634041	blue
GPR56|Q9Y653	8.9345	0.000259533	0.00722452	0.000281018	0.239973	-0.108938	-0.172491	-0.0635528	midnightblue
ZNF483|Q8TF39	0.401464	0.670392	0.647139	0.850297	0.972282	0.0273355	0.0198098	-0.00752577	darkmagenta
MOSPD2|Q8NHP6	2.38592	0.0969293	0.078868	0.46243	0.777997	-0.0616382	-0.0404718	0.0211663	red
IGKV3-11|A0A087WZW8	4.07313	0.019758	0.462349	0.014871	0.113757	-0.0995571	-0.286561	-0.187003	salmon
SIK2|Q9H0K1	1.44603	0.242259	0.757069	0.2142	0.475247	0.0444563	0.125774	0.0813177	grey
RTN1|Q16799-3	4.24922	0.0167817	0.0173548	0.0832338	0.985234	0.0955061	0.089257	-0.00624914	yellow
NOLC1|A0A0A0MRM9	2.03785	0.135382	0.261754	0.146961	0.801499	0.0467461	0.0676506	0.0209045	pink
IGHG4|P01861	0.628618	0.535305	0.86068	0.50394	0.736337	-0.0881806	-0.227975	-0.139794	salmon
KIAA1244|Q5TH69	1.44577	0.240171	0.384724	0.96709	0.313063	0.016699	-0.00374451	-0.0204435	green
F11R|Q9Y624	0.591775	0.556439	0.599776	0.623777	0.991522	0.0895433	0.101956	0.0124124	turquoise
DMXL1|F5H269	0.379397	0.685199	0.679237	0.972081	0.866188	0.0070851	0.00230524	-0.00477986	grey
TP53RK|Q96S44	0.237096	0.789333	0.777569	0.970455	0.932331	-0.0145019	-0.00602638	0.00847552	pink
COMT|P21964	4.81649	0.00995129	0.078547	0.00912703	0.397983	-0.0643688	-0.106868	-0.0424995	red
YTHDC1|J3QR07	1.73788	0.180867	0.163073	0.448074	0.939506	0.0577671	0.0460221	-0.011745	cyan
ZC3H7A|Q8IWR0	1.7373	0.180969	0.282467	0.211416	0.886993	-0.0239248	-0.0320335	-0.0081087	turquoise
CRYAB|E9PR44	3.21217	0.0442192	0.251389	0.036263	0.407071	-0.0833265	-0.157632	-0.0743058	red
RRM2B|Q7LG56	3.12356	0.0480755	0.0711115	0.0932661	0.957403	0.042675	0.0486445	0.00596949	white
CNDP1|Q96KN2	0.11612	0.890482	0.88198	0.980818	0.971996	0.0232079	0.0109781	-0.0122298	red
PTPN6|P29350	4.24119	0.0170351	0.125796	0.0144287	0.381112	-0.0824174	-0.143918	-0.0615002	tan
COL18A1|P39060-2	0.868699	0.422461	0.696533	0.394578	0.770764	0.0474471	0.0920565	0.0446094	purple
LMBRD2|Q68DH5	3.3034	0.0405775	0.179404	0.0369157	0.511967	-0.0376014	-0.0634486	-0.0258472	yellow
ARHGEF2|Q92974-2	5.37024	0.00600443	0.439153	0.0044981	0.0454756	0.0197886	0.0629404	0.0431518	green
VAMP3|Q15836	0.250216	0.779091	0.850256	0.783536	0.970135	-0.022371	-0.0330855	-0.0107145	darkred
KIF27|Q86VH2	0.446248	0.641268	0.914481	0.616031	0.780613	-0.0289119	-0.0829089	-0.053997	red
FMR1|Q06787-8	2.78369	0.0663345	0.989367	0.0946375	0.0833926	0.00246487	0.0448077	0.0423429	green
PIGQ|Q9BRB3-2	0.669199	0.51511	0.984736	0.614409	0.49804	-0.00539183	0.0387594	0.0441513	turquoise
METTL7B|Q6UX53	0.733386	0.482795	0.916108	0.463567	0.613038	-0.0236598	-0.0865012	-0.0628414	salmon
GABRB3|P28472	2.53985	0.0836703	0.551583	0.0674505	0.292059	0.0219873	0.0571991	0.0352118	green
HMGB2|P26583	0.913076	0.40442	0.810371	0.751374	0.37526	-0.0260789	0.0366708	0.0627497	pink
MBD3|K7EIE8	1.74102	0.180562	0.952534	0.201935	0.240707	0.0100625	0.0691709	0.0591084	cyan
SAMHD1|Q9Y3Z3	0.953933	0.388505	0.430977	0.4854	0.99071	-0.0360932	-0.0402841	-0.0041909	darkred
RANBP2|P49792	0.345399	0.708732	0.728507	0.995058	0.830038	-0.00905178	-0.00136173	0.00769006	magenta
SMNDC1|O75940	0.791319	0.455905	0.994757	0.558961	0.450488	-0.00297365	0.0378479	0.0408216	cyan
EFNB2|P52799	0.250063	0.77921	0.765971	0.966505	0.931846	-0.0188425	-0.00810642	0.0107361	yellow
LRRC4|Q9HBW1	0.68857	0.504636	0.898622	0.479951	0.6623	-0.0107029	-0.0339111	-0.0232083	grey
ZFYVE27|Q5T4F4	0.594854	0.553474	0.962951	0.716393	0.526379	-0.00805717	0.0289234	0.0369806	turquoise
MRPS5|P82675	4.26303	0.0165685	0.470731	0.0125263	0.0962249	0.0313638	0.093301	0.0619372	brown
FMNL1|O95466	0.0575448	0.944109	0.985874	0.983086	0.939656	-0.00300573	0.0039673	0.00697302	grey
ZMAT4|Q9H898	2.31859	0.104076	0.208888	0.12563	0.792121	-0.0562457	-0.0814651	-0.0252194	turquoise
COL6A2|P12110	0.730626	0.484017	0.877488	0.455512	0.663097	0.0621346	0.184512	0.122377	purple
CADPS|Q9ULU8-3	2.04637	0.134423	0.697993	0.114372	0.313322	-0.036141	-0.110676	-0.0745351	lightyellow
TAB3|Q8N5C8	0.876195	0.419358	0.773514	0.385234	0.68999	-0.0140345	-0.0327544	-0.0187198	grey
DNAJC13|O75165	4.92123	0.00904107	0.0064511	0.164665	0.68657	-0.0321015	-0.0226694	0.00943219	salmon
GPX1|A0A087WUQ6	1.03045	0.360394	0.832367	0.679534	0.327582	0.0125191	-0.0219268	-0.0344458	grey
NAAA|Q02083	0.391304	0.677687	0.845853	0.95412	0.688925	0.0238823	-0.0158392	-0.0397215	grey
LAMC3|Q9Y6N6	0.386801	0.680181	0.972559	0.674878	0.75349	-0.0108445	-0.0492598	-0.0384153	purple
GFAP|K7EJU1	1.017	0.36696	0.746212	0.750682	0.34777	-0.0314386	0.0395117	0.0709503	grey
MAPK8IP3|A0A087WYG2	0.511455	0.601095	0.998659	0.644362	0.623254	0.000579585	0.0126808	0.0121013	grey
PRRT2|Q7Z6L0	2.55461	0.0825003	0.07948	0.240148	0.978198	-0.0491642	-0.0441612	0.00500304	lightyellow
KPNB1|Q14974	9.31889	0.000186973	0.0051147	0.000220239	0.252745	-0.0283892	-0.0440673	-0.015678	greenyellow
C14orf166|Q9Y224	2.51343	0.085807	0.141212	0.121576	0.901696	-0.0437867	-0.0548141	-0.0110274	lightcyan
HK1|P19367	0.390722	0.677539	0.985341	0.684314	0.730427	-0.00319224	-0.0195495	-0.0163572	lightyellow
KCNIP4|Q6PIL6	4.48414	0.0135074	0.103447	0.0118565	0.389469	0.0358691	0.0612891	0.02542	darkgreen
MAP3K7|O43318-2	2.26962	0.108352	0.14448	0.175132	0.967792	-0.0218491	-0.0249613	-0.00311226	turquoise
COMMD4|Q9H0A8	0.548263	0.579583	0.697898	0.589117	0.938814	-0.0102454	-0.0149955	-0.00475015	grey
PCDHB10|A0A0A0MTM6	0.885818	0.416484	0.384478	0.801905	0.857881	0.0513703	0.0295079	-0.0218624	grey
CCT4|P50991	1.75064	0.178645	0.401416	0.167619	0.696229	-0.0185524	-0.0314613	-0.0129089	saddlebrown
POLR2I|P36954	2.04294	0.134722	0.779997	0.121206	0.271947	-0.0139312	-0.0495396	-0.0356084	black
PNOC|Q13519	0.852631	0.430933	0.397546	0.813486	0.9045	0.100045	0.0597945	-0.0402505	grey
SNX24|Q9Y343	2.42512	0.0933615	0.912415	0.100633	0.14822	-0.0143603	-0.0879005	-0.0735402	turquoise
MICAL1|Q8TDZ2	1.56461	0.214197	0.198498	0.456874	0.962857	-0.0387684	-0.0323012	0.0064672	grey
FASTKD2|Q9NYY8	0.0520201	0.949346	0.946257	0.9943	0.982984	0.0100177	0.00380612	-0.00621158	grey
C11orf87|Q6NUJ2	0.153797	0.857743	0.945108	0.973179	0.856975	-0.0199604	0.0173869	0.0373473	darkolivegreen
ZFP36L1|G3V515	3.23937	0.0459105	0.0692713	0.0751982	0.964223	-0.204817	-0.228551	-0.0237341	midnightblue
PSMC2|P35998	0.348954	0.706233	0.684412	0.934121	0.928326	-0.00859073	-0.00438081	0.00420992	yellowgreen
SLC25A6|P12236	4.74164	0.0106585	0.0659872	0.0108541	0.475076	0.0485125	0.0762994	0.0277869	blue
C9orf172|C9J069	2.83775	0.0630147	0.124293	0.0842602	0.840356	0.032	0.0421198	0.0101198	darkgreen
CRABP2|P29373	0.126731	0.881121	0.96735	0.967408	0.872794	-0.0137031	0.0163388	0.0300419	purple
CAMKK2|Q96RR4	9.87928	0.000116337	0.000824468	0.000403095	0.632283	0.0827161	0.10506	0.0223438	green
NAT10|Q9H0A0	1.65645	0.195715	0.183401	0.425341	0.969198	-0.034186	-0.029094	0.00509196	grey
CDR2L|Q86X02	0.408639	0.665597	0.66065	0.790211	0.997095	0.0276225	0.0250638	-0.00255871	red
TRAPPC9|Q96Q05	0.172681	0.841642	0.938955	0.968107	0.837079	-0.00279586	0.00241702	0.00521288	darkturquoise
SSBP1|Q04837	1.87542	0.158341	0.184082	0.261693	0.993059	-0.0500471	-0.0535678	-0.00352073	lightyellow
FAM73A|Q8NAN2	4.10452	0.0191904	0.0333505	0.0436707	0.933262	0.0442532	0.051096	0.00684279	brown
PLTP|P55058	3.04478	0.0517915	0.318103	0.0411588	0.365453	-0.053582	-0.109227	-0.0556454	black
EIF2B3|Q9NR50	0.380105	0.684718	0.659166	0.895075	0.952089	-0.0121164	-0.00751668	0.00459973	grey
TSTA3|Q13630	1.96269	0.145552	0.215824	0.190415	0.920854	0.030115	0.0377846	0.00766953	green
CD81|E9PRJ8	0.990881	0.374662	0.601991	0.358368	0.806726	-0.0206887	-0.0355824	-0.0148937	red
XRCC1|P18887	1.0298	0.36099	0.850752	0.657126	0.327587	-0.0178815	0.0352978	0.0531792	darkgrey
RELA|A0A087X0W8	0.4433	0.643099	0.660929	0.990896	0.796287	-0.0147154	-0.00262895	0.0120864	darkred
OXSR1|O95747	0.497435	0.609501	0.772764	0.958575	0.629543	0.00802624	-0.00391376	-0.01194	lightcyan
STXBP5L|Q9Y2K9	10.5877	6.42484e-05	0.000496136	0.000251273	0.625411	0.0585712	0.0739905	0.0154193	darkgreen
ATRN|O75882	0.484588	0.617309	0.747751	0.615848	0.928681	-0.00975694	-0.0152071	-0.00545018	salmon
UMPS|P11172	0.198084	0.820604	0.878776	0.99448	0.848767	0.00834627	-0.0020805	-0.0104268	brown
RUFY1|Q96T51	0.155173	0.856461	0.977507	0.936952	0.843097	0.00278501	-0.00568141	-0.00846642	darkred
ANP32A|P39687	0.805063	0.449774	0.976922	0.594609	0.429589	-0.00466221	0.0266046	0.0312668	pink
HLA-DPA1|P20036	0.412087	0.663934	0.74766	0.995489	0.725047	-0.0988526	0.0146132	0.113466	black
CAMLG|P49069	1.30215	0.27626	0.908391	0.269708	0.390662	0.00647728	0.0290662	0.0225889	lightgreen
NCALD|P61601	1.60179	0.206375	0.248905	0.295153	0.981348	0.0482457	0.0544139	0.00616817	lightgreen
SASH1|O94885	0.932585	0.396739	0.913926	0.382233	0.528311	-0.00938277	-0.0371836	-0.0278008	darkred
TMEM246|Q9BRR3	0.787861	0.459317	0.501883	0.561768	0.998823	-0.044821	-0.0468423	-0.00202134	turquoise
RASAL2|Q9UJF2-2	6.81451	0.00164389	0.0222901	0.00169637	0.332585	0.0311443	0.0494013	0.018257	lightgreen
HDGFRP3|Q9Y3E1	1.83138	0.165225	0.494476	0.142626	0.550004	0.0333063	0.0673074	0.0340011	pink
TAPBP|A2AB90	0.858812	0.426861	0.999202	0.479583	0.452442	-0.0012247	-0.0449335	-0.0437088	black
CYHR1|E9PJD7	2.91646	0.0584815	0.0478348	0.610503	0.498815	-0.0721569	-0.0344667	0.0376902	cyan
USP43|Q70EL4	0.764843	0.468738	0.72396	0.886922	0.473288	-0.032585	0.0246683	0.0572533	grey
RBM15B|Q8NDT2	6.69353	0.00218765	0.0189242	0.00221454	0.427521	0.139239	0.204095	0.0648558	darkmagenta
USP30|Q70CQ3	6.97387	0.00142768	0.0335692	0.00118479	0.217881	-0.0378276	-0.0655942	-0.0277666	turquoise
FRMD4A|Q9P2Q2	0.963517	0.384865	0.868658	0.668387	0.350797	-0.00484449	0.00989488	0.0147394	orangered4
LGALS1|P09382	1.13745	0.324516	0.367317	0.423053	0.988936	-0.0508233	-0.0567238	-0.00590052	skyblue
VIM|P08670	0.915448	0.403478	0.672736	0.377166	0.770802	-0.0610331	-0.115824	-0.0547913	purple
SRSF12|Q8WXF0	0.569519	0.568595	0.745911	0.552471	0.881455	0.029671	0.0510279	0.0213568	grey
DPYSL3|Q14195-2	12.5466	1.28663e-05	5.48814e-05	0.000164544	0.861735	-0.0911318	-0.102849	-0.011717	violet
IBA57|Q5T440	7.76193	0.000714738	0.000428003	0.102737	0.392228	0.0489171	0.0308665	-0.0180505	blue
SLC25A14|F6SL11	1.03304	0.35948	0.325597	0.736844	0.878324	0.0242429	0.0151625	-0.00908038	yellow
RBM10|A0A0A0MR66	2.078	0.13025	0.308408	0.886417	0.162763	-0.0361701	0.013861	0.0500311	cyan
RAB22A|Q9UL26	0.272575	0.761949	0.746253	0.887486	0.987315	-0.0112272	-0.00863226	0.00259495	greenyellow
ELMO2|Q5JVZ5	1.77074	0.175204	0.150763	0.690899	0.704325	-0.0237476	-0.0125284	0.0112191	black
TSC22D4|Q9Y3Q8	1.29822	0.277322	0.800418	0.25076	0.47737	0.0159417	0.0482672	0.0323255	grey
PIK3C2A|O00443	0.126654	0.881171	0.960268	0.870047	0.950949	0.005889	0.0131621	0.00727312	grey
DCTN4|Q9UJW0	1.40466	0.24998	0.548479	0.822941	0.25344	0.0164328	-0.0112524	-0.0276852	grey
SNRPA|P09012	1.86893	0.159338	0.245832	0.195474	0.899485	0.0373468	0.0486279	0.0112811	pink
OMG|P23515	0.722131	0.48809	0.78109	0.456022	0.764347	-0.0223353	-0.0481672	-0.025832	red
LHPP|Q9H008	4.74709	0.0106054	0.00812564	0.482114	0.298827	-0.0636645	-0.0291061	0.0345584	midnightblue
LYRM2|Q9NU23	0.408229	0.666203	0.677251	0.769368	0.99958	0.0376615	0.0391107	0.00144921	brown
STAU1|O95793	2.53074	0.084401	0.657764	0.0708042	0.235225	0.011861	0.0364711	0.0246102	blue
FSCN1|Q16658	3.34933	0.0388612	0.160929	0.0367329	0.542385	-0.0337726	-0.055271	-0.0214984	red
FAM118B|Q9BPY3	1.38733	0.254238	0.265621	0.40555	0.999926	0.03498	0.0346931	-0.000286876	grey
CDC42EP2|O14613	1.5834	0.210279	0.181616	0.641379	0.805614	-0.0909579	-0.0556076	0.0353503	red
NANS|Q9NR45	4.64394	0.0116595	0.151058	0.00877541	0.25259	-0.0290175	-0.0563777	-0.0273602	red
RPL14|P50914	2.13805	0.122941	0.521668	0.603834	0.110625	-0.0370855	0.0393207	0.0764061	grey
ATP9A|O75110	2.84967	0.0623056	0.108438	0.0933062	0.893098	-0.028944	-0.0360843	-0.00714034	darkturquoise
BRSK1|Q8TDC3	5.70815	0.00442187	0.0195375	0.00708202	0.64707	0.0327437	0.0445481	0.0118044	blue
CDC42EP4|Q9H3Q1	0.249697	0.779494	0.996498	0.839215	0.772369	-0.00415938	0.0354791	0.0396385	darkred
NUP85|Q9BW27	1.7471	0.179259	0.153337	0.660287	0.741471	-0.0322137	-0.0180948	0.0141189	black
AHSG|C9JV77	0.441743	0.644093	0.691117	0.999744	0.754195	0.0433224	0.00137177	-0.0419506	salmon
WIPI2|Q9Y4P8	3.81437	0.0251384	0.501639	0.019352	0.124726	-0.020326	-0.059833	-0.0395069	yellow
SNAP47|A0A087X0B7	1.68549	0.190282	0.388285	0.184586	0.742922	-0.0230025	-0.037236	-0.0142334	midnightblue
HSP90AA1|P07900	1.99694	0.140825	0.239125	0.166009	0.862433	-0.0494365	-0.0669174	-0.0174809	skyblue3
IGSF9B|Q9UPX0	3.45393	0.0352234	0.0394121	0.112098	0.99938	0.0403398	0.0397334	-0.00060637	darkgreen
ALB|P02768	1.28386	0.281238	0.737931	0.249935	0.535406	-0.0437998	-0.113578	-0.0697785	salmon
DISC1|Q9NRI5	1.32994	0.270824	0.302339	0.981282	0.449121	0.0915057	0.0127623	-0.0787433	green
HLA-A|P01891	0.0119193	0.988153	0.999976	0.990785	0.988055	-0.000997282	0.0241451	0.0251424	grey
DECR2|Q9NUI1	0.748809	0.475414	0.488934	0.6075	0.999988	-0.033586	-0.0337392	-0.000153262	grey
TUBB2A|Q13885	0.345181	0.708885	0.775486	0.730475	0.976281	0.013502	0.018095	0.00459294	yellow
COG4|J3KNI1	1.5547	0.216031	0.187386	0.680093	0.776872	-0.025237	-0.0144729	0.0107642	turquoise
MTFMT|Q96DP5	0.229869	0.795052	0.816708	0.833725	0.9966	0.0337146	0.0384811	0.00476649	brown
UBXN4|Q92575	0.217189	0.805135	0.7877	0.943949	0.968104	-0.00923958	-0.00546897	0.00377061	grey
PTPN13|Q12923	3.11435	0.049974	0.0389955	0.372786	0.771512	-0.101043	-0.068696	0.0323467	grey
RPS21|P63220	0.886105	0.41529	0.791122	0.782404	0.389855	0.0211606	-0.0261047	-0.0472653	grey
DNAJA3|Q96EY1	2.60069	0.0789539	0.0756803	0.236431	0.97605	0.0263924	0.0236036	-0.0027888	blue
SUOX|P51687	1.50749	0.226175	0.200113	0.556172	0.902654	0.030578	0.0221083	-0.0084697	orange
COA5|Q86WW8	5.07393	0.00786349	0.028125	0.0124376	0.700411	0.145546	0.195454	0.0499076	grey
AK4|P27144	1.13753	0.324491	0.933737	0.322909	0.426585	-0.00750003	-0.036967	-0.0294669	darkturquoise
ARC|Q7LC44	0.701092	0.498441	0.592994	0.53153	0.955316	0.0174963	0.023181	0.00568469	grey
RNASEL|Q05823	0.977271	0.382893	0.612435	0.848392	0.410753	-0.0451963	0.0357064	0.0809027	brown
MFSD6|H7C0X2	0.380754	0.684352	0.691557	0.774583	0.999791	0.0415847	0.0405245	-0.00106021	yellow
RPF2|Q5VXN0	1.61932	0.20592	0.221305	0.369204	0.999984	0.0627077	0.0624749	-0.000232842	darkmagenta
FBXO27|Q8NI29	0.201913	0.817479	0.944606	0.948753	0.806196	0.00991651	-0.0114842	-0.0214007	skyblue
PLD2|O14939	0.121708	0.885531	0.99612	0.924983	0.878661	0.00198293	-0.0107098	-0.0126927	grey
TCP11L1|Q9NUJ3	5.36065	0.00605696	0.00555968	0.0591816	0.93329	0.0520355	0.045598	-0.00643746	darkorange
VCL|P18206	0.984661	0.376956	0.429504	0.461883	0.984106	0.043294	0.0498674	0.00657338	purple
RBM22|Q9NW64	4.62719	0.0118404	0.00850937	0.191463	0.684285	-0.0592602	-0.0412388	0.0180213	magenta
OBSL1|A6NN50	0.927732	0.399769	0.365816	0.795587	0.883056	-0.054845	-0.0326307	0.0222143	turquoise
CDKL5|O76039-2	2.20638	0.11513	0.285009	0.112325	0.68902	0.0229814	0.0367818	0.0138003	darkolivegreen
CBR4|Q8N4T8	0.400233	0.671173	0.942464	0.846305	0.644928	0.0106467	-0.0215514	-0.032198	grey
GAD1|Q99259	8.44248	0.000396074	0.00336291	0.000802438	0.526413	0.11107	0.151097	0.0400269	blue
NKIRAS2|Q9NYR9	2.4861	0.0911178	0.165681	0.130511	0.761844	-0.057433	-0.086154	-0.028721	grey
CTIF|O43310-2	3.01008	0.0535197	0.94273	0.0658388	0.0823484	0.00442394	0.0368542	0.0324303	grey
EFR3A|Q14156	0.151814	0.859334	0.965626	0.846642	0.927062	-0.00418963	-0.011027	-0.0068374	paleturquoise
NAA10|P41227-2	1.89564	0.155279	0.135496	0.452343	0.903614	0.0282614	0.0212926	-0.00696877	grey60
DDB1|Q16531	1.9305	0.150142	0.128085	0.678795	0.67206	0.0183442	0.00949643	-0.00884773	orange
SFN|P31947	3.83412	0.0248019	0.152334	0.0211724	0.411773	-0.242413	-0.424775	-0.182362	midnightblue
WDR44|Q5JSH3	0.666424	0.51568	0.857311	0.811856	0.487853	0.00450466	-0.00632017	-0.0108248	darkturquoise
NDUFA4|O00483	2.6377	0.0762178	0.0818701	0.188809	0.999025	0.0722507	0.0706949	-0.00155577	blue
PPP2CB|P62714	0.612107	0.544112	0.819078	0.512875	0.788046	-0.00750009	-0.0165876	-0.00908746	lightyellow
ECI2|A0A0C4DGA2	3.90166	0.0231738	0.024328	0.0976479	0.990549	0.0739218	0.069877	-0.00404476	white
GATAD2B|Q8WXI9	0.794357	0.454543	0.996032	0.55312	0.451267	-0.00202309	0.0298767	0.0318998	darkgrey
YWHAB|P31946	1.69948	0.18772	0.203295	0.31995	0.999642	-0.0380497	-0.0386759	-0.000626143	lightyellow
WBP2|Q969T9	3.61866	0.0301831	0.0483365	0.0636238	0.945866	0.0598384	0.0686582	0.00881974	steelblue
MARS|P56192	2.75538	0.0681428	0.112812	0.103782	0.90887	0.0240934	0.0296077	0.0055143	grey60
SMAP2|Q8WU79	5.78398	0.00412946	0.0625882	0.00338986	0.266575	0.0417892	0.0734947	0.0317055	grey60
MED11|I3L2Q0	1.49947	0.23136	0.348927	0.244931	0.858922	-0.0628338	-0.088115	-0.0252813	turquoise
FAM160A2|Q8N612	5.87789	0.00379449	0.00968433	0.010367	0.857695	0.0538697	0.0644274	0.0105576	brown
FAM73B|Q7L4E1	5.79801	0.00418268	0.008183	0.0139943	0.945508	-0.0733738	-0.0817236	-0.00834984	turquoise
LRP4|O75096	0.957353	0.387202	0.918903	0.613418	0.354848	0.0104294	-0.0303009	-0.0407303	grey
D2HGDH|Q8N465	3.0155	0.053246	0.999761	0.0893341	0.0611358	0.000837251	0.103022	0.102185	brown
MSI2|B4DHE8	1.62725	0.201338	0.186806	0.836956	0.595895	-0.0282353	-0.0109765	0.0172589	darkmagenta
CPE|P16870	5.22777	0.00683474	0.297292	0.00467249	0.0825749	-0.0425015	-0.110639	-0.0681371	violet
ART3|Q13508-2	4.9782	0.00858204	0.238742	0.00587188	0.12661	-0.0590556	-0.138034	-0.0789782	violet
WASF3|Q9UPY6	0.850581	0.430061	0.40611	0.887402	0.790793	-0.0206341	-0.00900892	0.0116251	green
MRPL4|Q9BYD3	7.28397	0.00108623	0.00477378	0.00273243	0.711285	0.0944936	0.120111	0.0256175	grey
TMX1|Q9H3N1	4.40954	0.01447	0.0839368	0.782896	0.0237457	0.0431411	-0.0161069	-0.059248	black
CSNK2A1|E7EU96	2.61556	0.0778424	0.0761536	0.225189	0.982892	0.0251824	0.0229346	-0.00224777	grey60
CPS1|P31327	4.38958	0.0149632	0.114524	0.0124484	0.379791	-0.0586978	-0.10065	-0.0419523	turquoise
SIN3A|Q96ST3	1.16003	0.317425	0.996378	0.370022	0.346474	-0.00209342	-0.0420442	-0.0399508	darkmagenta
ARHGDIA|P52565	1.73242	0.181826	0.306623	0.200128	0.848815	-0.0371481	-0.0523829	-0.0152348	lightyellow
C15orf27|Q2M3C6	2.07807	0.133049	0.982722	0.176656	0.168864	0.00796161	0.0924917	0.0845301	grey
CACNA2D1|P54289-3	1.42982	0.244109	0.313619	0.306282	0.946941	-0.0662866	-0.082276	-0.0159893	red
PRPS2|P11908	3.79185	0.0256722	0.459181	0.0193575	0.141938	0.0220702	0.061127	0.0390568	brown
CMC1|Q7Z7K0	6.23709	0.00274887	0.155107	0.00176523	0.08295	0.0638698	0.146052	0.0821824	blue
CNR1|P21554	0.396099	0.673932	0.926389	0.867919	0.649291	0.015296	-0.0251067	-0.0404027	yellow
IRF2BPL|Q9H1B7	0.400595	0.670971	0.883543	0.914573	0.655661	0.0141555	-0.0142947	-0.0284502	cyan
TUSC3|D6RIY7	12.7096	1.12795e-05	5.36612e-05	0.000133585	0.833796	0.111374	0.127183	0.0158093	brown
ZC3H18|Q86VM9	5.78452	0.00412747	0.0123338	0.00939138	0.798353	-0.0719245	-0.0894964	-0.0175719	turquoise
CD63|F8VWK8	3.76016	0.0264429	0.120163	0.0258679	0.53262	-0.0565551	-0.090415	-0.0338599	grey
APPBP2|Q92624	1.72219	0.186606	0.160611	0.548235	0.858145	-0.0556035	-0.0381923	0.0174112	turquoise
MT1M|Q8N339	0.3972	0.673385	0.813054	0.662051	0.908364	-0.0304728	-0.0542893	-0.0238165	midnightblue
DBNL|Q9UJU6	1.86337	0.160195	0.748345	0.472256	0.135372	-0.0131017	0.0254833	0.038585	green
DNAJC30|Q96LL9	2.91519	0.0585521	0.0808262	0.114301	0.971586	0.0530426	0.0592368	0.00619414	blue
C4BPA|P04003	2.63681	0.0762825	0.739998	0.06777	0.182304	-0.0564284	-0.206562	-0.150134	salmon
TMEM9B|Q9NQ34	0.851936	0.429488	0.669417	0.909398	0.442279	-0.0191656	0.011215	0.0303806	grey
VTN|P04004	2.43968	0.0920711	0.960424	0.110881	0.127619	-0.0175766	-0.15859	-0.141013	salmon
SEMA6A|Q9H2E6	0.424526	0.655427	0.878413	0.628993	0.842345	-0.0173556	-0.0402267	-0.0228711	magenta
PUM2|A0A0A0MR59	3.49123	0.0341894	0.0437922	0.93027	0.170901	-0.0582473	-0.0104409	0.0478064	brown
HLA-A|P30455	0.0473079	0.953814	0.976678	0.951269	0.989141	0.0181242	0.0317926	0.0136684	grey
VCP|P55072	19.5768	5.81228e-08	8.32641e-06	1.98506e-07	0.15837	-0.0618474	-0.0874794	-0.025632	midnightblue
ARHGEF37|A1IGU5	1.15585	0.319419	0.9779	0.339061	0.37265	-0.00779078	-0.0677104	-0.0599197	turquoise
CEP250|Q9BV73	1.8896	0.1579	0.513559	0.133985	0.513564	-0.0496572	-0.103206	-0.053549	midnightblue
MLEC|Q14165	0.00696366	0.993061	0.993793	0.994703	0.999935	-0.00150756	-0.00167838	-0.000170822	darkorange
UBE2Z|Q9H832	0.603434	0.548798	0.656961	0.991061	0.623708	0.0123059	-0.00216263	-0.0144685	darkturquoise
PRPF38B|Q5VTL8	0.555737	0.575311	0.999512	0.626927	0.59315	-0.000830592	-0.031048	-0.0302174	midnightblue
AGAP2|F8VVT9	6.59956	0.00198947	0.0286717	0.001912	0.309536	0.0483217	0.0786388	0.0303171	green
ATP8A2|Q9NTI2	3.13076	0.0477501	0.598666	0.0388171	0.167194	-0.0153719	-0.0474634	-0.0320915	grey
DNMT1|P26358	1.87477	0.159021	0.147487	0.854999	0.558582	0.130737	0.0467063	-0.0840307	magenta
BOD1L1|Q8NFC6	1.08909	0.340443	0.316888	0.621334	0.951876	0.0632454	0.0486623	-0.0145831	grey
DHRS7B|A0A0C4DGQ8	6.24712	0.0027243	0.00392227	0.016982	0.997132	0.0575216	0.058923	0.00140145	darkgreen
CTNNBIP1|Q9NSA3	0.539572	0.58459	0.65197	0.629311	0.977593	0.0169937	0.021319	0.0043253	grey
MRGPRF|Q96AM1	0.528498	0.591035	0.684257	0.614477	0.9592	0.0445687	0.0609061	0.0163374	purple
NPTX1|Q15818	5.2186	0.00689204	0.092154	0.00547094	0.271979	-0.0546286	-0.0990758	-0.0444472	violet
WDR47|O94967-4	0.22533	0.798712	0.78305	0.95901	0.954098	-0.0148218	-0.00753093	0.00729085	grey
POGLUT1|Q8NBL1	0.886833	0.414992	0.382163	0.817812	0.851068	-0.0268346	-0.0147163	0.0121184	grey
SPRY2|A0A0A0MTG9	0.97487	0.381022	0.726164	0.347336	0.697293	0.0233528	0.0500436	0.0266908	darkolivegreen
KCNAB1|Q14722-2	0.489887	0.614076	0.84851	0.901584	0.600898	0.00947682	-0.009068	-0.0185448	grey
PRMT1|E9PKG1	2.12204	0.124848	0.105473	0.445858	0.858867	0.0259453	0.0185657	-0.00737962	orange
OS9|Q13438	1.07416	0.345416	0.432391	0.396033	0.944089	0.0196136	0.0253419	0.0057283	grey
LSP1|P33241	2.51164	0.0872856	0.356639	0.0739507	0.485337	-0.0928104	-0.179534	-0.086724	black
PTN|P21246	2.934	0.0575175	0.653592	0.0482903	0.172759	-0.0557217	-0.182365	-0.126643	purple
SLC39A14|Q15043	6.50312	0.00216778	0.00856162	0.00476436	0.721636	-0.0791072	-0.101423	-0.0223156	midnightblue
DHCR24|Q3LIE7	3.95963	0.0221026	0.214618	0.0167831	0.283588	0.106878	0.213273	0.106395	darkorange
WARS|P23381	0.502018	0.606739	0.741911	0.604403	0.924546	0.0176799	0.0277146	0.0100347	grey
UBQLN1|Q9UMX0	2.76992	0.0672075	0.055639	0.31722	0.860248	0.0320632	0.0240916	-0.00797158	grey
DCN|P07585	0.612002	0.544169	0.753495	0.522546	0.853192	0.0775783	0.14195	0.0643719	purple
PTRH2|J3KQ48	0.0429979	0.95793	0.996385	0.956541	0.969871	-0.00149323	-0.00630617	-0.00481294	skyblue
TROVE2|P10155	0.653429	0.522341	0.555594	0.615334	0.995669	-0.0164439	-0.0180047	-0.00156079	tan
MEGF10|Q96KG7	1.44403	0.241003	0.794759	0.217945	0.434849	-0.0223253	-0.06881	-0.0464847	magenta
ATRX|P46100	1.05451	0.351989	0.908645	0.586743	0.319722	-0.0117777	0.0335886	0.0453663	darkgrey
SSFA2|E9PHV5	5.57386	0.00522262	0.141999	0.00360951	0.157057	-0.0872291	-0.181275	-0.0940461	darkred
NOP58|Q9Y2X3	0.89331	0.412357	0.924007	0.400159	0.53594	0.00618619	0.025525	0.0193389	pink
ASIC1|P78348-1	0.781893	0.46016	0.758623	0.428157	0.754305	0.0155126	0.0328903	0.0173777	lightgreen
OTUB1|J3KR44	1.6128	0.204181	0.873128	0.195516	0.322785	-0.0074983	-0.031659	-0.0241607	blue
NLGN4X|Q8N0W4	2.29092	0.106162	0.98968	0.184342	0.105692	-0.0019388	0.0301694	0.0321082	grey
PGM2|Q96G03	3.1353	0.0475456	0.227216	0.0408592	0.467601	-0.0523074	-0.09365	-0.0413426	black
MAP4|E7EVA0	0.0875405	0.916248	0.925338	0.999464	0.950157	-0.00887423	-0.00088855	0.00798568	darkred
BCAT2|B3KSI3	8.19289	0.00049144	0.00559852	0.000760586	0.428491	0.0961518	0.138074	0.041922	purple
SELT|A0A087WTN3	0.884724	0.415854	0.422757	0.962777	0.673931	-0.027417	-0.00689913	0.0205179	turquoise
CDH19|Q9H159	1.56521	0.216271	0.239987	0.979918	0.420301	-0.0975998	-0.0134875	0.0841122	magenta
CAMK1D|Q8IU85	3.51715	0.0331945	0.884558	0.114956	0.0277516	0.007298	-0.0374394	-0.0447374	saddlebrown
HDAC11|Q96DB2	0.302256	0.739783	0.869592	0.724661	0.92425	-0.0175399	-0.0321363	-0.0145963	red
FMR1|A8MQB8	3.15272	0.04677	0.393084	0.0358672	0.272686	0.0897686	0.20747	0.117701	darkolivegreen
SLCO2A1|E7EU40	2.82777	0.0645308	0.0675359	0.162312	0.994098	-0.114853	-0.109287	0.00556593	grey
PACSIN2|Q9UNF0	1.25668	0.288803	0.999149	0.352097	0.309054	-0.000602144	-0.0255841	-0.024982	midnightblue
MBOAT7|Q96N66	0.103396	0.901861	0.897405	0.989532	0.96622	0.0101997	0.00383077	-0.00636892	yellow
CBS|P35520	2.50875	0.0861918	0.287914	0.0774452	0.569216	-0.0410455	-0.0715251	-0.0304796	darkred
CCBL1|Q16773	0.4886	0.614859	0.806688	0.937397	0.618694	-0.00947183	0.00625703	0.0157289	red
CIC|I3L2J0	0.264594	0.768023	0.747871	0.923152	0.96831	-0.0291208	-0.0183893	0.0107315	cyan
CLASP2|E7EW49	3.99859	0.0211751	0.0198806	0.114968	0.957122	0.0247731	0.0219401	-0.00283295	grey60
PTPRO|Q16827	0.310639	0.733807	0.713997	0.879726	0.9823	-0.0301318	-0.0225467	0.0075851	grey
DDX18|Q9NVP1	1.30304	0.276019	0.40677	0.980325	0.362774	-0.0258684	0.0046075	0.0304759	turquoise
MIF4GD|J3QRZ6	0.689929	0.504608	0.531556	0.622876	0.99924	-0.0291026	-0.0302428	-0.00114025	magenta
PSMB3|P49720	4.59493	0.0121971	0.0487744	0.0156286	0.632572	-0.0467739	-0.0666338	-0.01986	greenyellow
HMGN3|A0A087WZE9	1.72351	0.183401	0.739629	0.160752	0.379054	-0.0223722	-0.067057	-0.0446848	cyan
BTF3L4|Q96K17	4.70767	0.0109963	0.0619425	0.0117038	0.507054	0.0481609	0.0741885	0.0260276	grey60
RHOF|Q9HBH0	0.59496	0.553839	0.731677	0.949143	0.573416	-0.0230629	0.0112347	0.0342976	grey
PDZD4|Q76G19	1.04499	0.355289	0.427338	0.420152	0.967477	-0.0358249	-0.0436161	-0.0077912	grey
PPP1R9B|D3DTX6	7.31687	0.00105527	0.0147051	0.00118868	0.34361	0.064183	0.0992724	0.0350894	green
ARFIP1|P53367	2.0412	0.134947	0.126656	0.830275	0.49317	-0.0297111	-0.010613	0.0190981	grey
MTMR12|Q9C0I1	4.70281	0.0110454	0.0201567	0.0292169	0.933171	-0.0387845	-0.0443677	-0.00558323	yellow
C19orf25|Q9UFG5	6.31836	0.00255622	0.0194248	0.00328859	0.481087	0.0614131	0.0901517	0.0287386	brown
SLC9A7|A0A087WXD1	0.327055	0.721769	0.835373	0.714257	0.939892	-0.0110699	-0.0182699	-0.00719992	yellow
HTATSF1|O43719	6.74259	0.00175213	0.00360874	0.00810574	0.942568	-0.0635878	-0.0705646	-0.00697683	magenta
GGT5|P36269	4.24525	0.0168434	0.0756987	0.0184058	0.566826	0.0704104	0.106547	0.0361366	purple
PHC2|A0A0A0MSI2	0.898716	0.410598	0.41788	0.557846	0.999875	-0.0312186	-0.0308103	0.000408356	turquoise
GARNL3|Q5VVW2	1.02076	0.364082	0.535621	0.961746	0.413162	-0.0273283	0.00799416	0.0353225	grey
CALML3|P27482	2.91936	0.0583208	0.15446	0.923641	0.0960415	0.118774	-0.0291785	-0.147952	darkturquoise
ATP5C1|P36542-2	0.864258	0.424312	0.566802	0.978358	0.494621	0.0236496	-0.00557591	-0.0292255	blue
DIP2B|Q9P265	2.3751	0.0979377	0.0814771	0.637003	0.597969	0.0266958	0.0134647	-0.0132311	white
ACO1|P21399	0.716601	0.49076	0.499908	0.628452	0.999874	0.0224055	0.022072	-0.000333509	red
DIS3|Q9Y2L1	0.584132	0.559374	0.695351	0.562203	0.92301	0.0244003	0.0370805	0.0126802	darkgrey
BIN2|F5H0W4	0.762138	0.470792	0.812004	0.437851	0.7009	-0.0295425	-0.0713655	-0.041823	turquoise
LAMP2|P13473-2	5.80913	0.0040369	0.188053	0.0026421	0.0910687	-0.0716839	-0.16731	-0.095626	red
FADS3|Q9Y5Q0	0.225806	0.798496	0.906947	0.785603	0.960617	0.0197046	0.0328199	0.0131153	grey
PHKG1|F6VCX5	0.131194	0.87719	1	0.898379	0.880933	7.64868e-06	-0.0121268	-0.0121345	darkred
RABAC1|M0R3D4	0.546776	0.5805	0.55114	0.822259	0.949192	0.0244064	0.0165918	-0.00781455	grey
MOCS2|O96007	2.17763	0.118353	0.12901	0.931633	0.35924	-0.0469476	-0.0103875	0.0365601	skyblue
0|P80748	1.78983	0.171999	0.654224	0.146643	0.420384	-0.0911699	-0.236059	-0.144889	salmon
IRGQ|Q8WZA9	6.90466	0.00151778	0.00340739	0.0066972	0.923371	0.0764732	0.0861631	0.00968994	grey
MRPS22|P82650	5.99166	0.00342547	0.0320966	0.00362813	0.401451	0.0909228	0.142016	0.0510933	brown
CUL2|Q13617	0.265287	0.767493	0.987055	0.854074	0.751771	0.00199808	-0.00838788	-0.010386	darkturquoise
SLU7|O95391	1.98123	0.14545	0.125316	0.759495	0.672758	-0.090788	-0.042723	0.0480649	grey
PLEK|P08567	0.7395	0.480024	0.495541	0.982232	0.701475	-0.0569905	-0.0111163	0.0458743	grey
NADK2|Q4G0N4	0.20712	0.81325	0.987617	0.811961	0.855027	-0.00265968	-0.0131252	-0.0104655	yellow
MCF2L|O15068-9	0.420409	0.657868	0.924291	0.634142	0.792706	-0.00430114	-0.0125016	-0.00820048	grey
EDNRB|P24530	1.8416	0.165141	0.242273	0.219537	0.915737	-0.0927746	-0.11936	-0.0265854	grey
ST7|G3XAH9	1.53202	0.225343	0.523396	0.209097	0.619129	-0.0535213	-0.110499	-0.0569777	turquoise
POLG2|Q9UHN1	0.437164	0.647523	0.749407	0.657688	0.935752	0.0535765	0.0836262	0.0300498	turquoise
ATP6V1B2|P21281	0.817951	0.444101	0.748535	0.41196	0.745119	-0.0109621	-0.0232127	-0.0122506	lightyellow
DDX56|Q9NY93	0.0341893	0.9664	0.995379	0.984812	0.963023	0.00233009	-0.00518191	-0.007512	grey
COPS7B|Q9H9Q2	6.69329	0.00183049	0.00476167	0.00638583	0.874652	-0.0495597	-0.0579701	-0.00841044	grey
MYO1C|O00159-3	1.67711	0.191834	0.231915	0.281073	0.982161	0.0382784	0.0429442	0.00466578	purple
SEC61A1|B4DR61	0.970673	0.382169	0.860606	0.356006	0.561515	-0.00936298	-0.0297761	-0.0204131	midnightblue
AHCYL1|O43865	6.45225	0.0022683	0.00243028	0.0248694	0.97491	0.0811532	0.0755269	-0.00562626	lightgreen
SCYL2|Q6P3W7	1.73955	0.180575	0.158306	0.492355	0.902794	-0.0227985	-0.0169122	0.00588634	grey
MPP2|D3DX49	0.0870895	0.916661	0.949417	0.995752	0.926481	-0.00808672	0.00279045	0.0108772	pink
SLC19A1|P41440	1.04001	0.359172	0.647373	0.328174	0.736846	-0.0346586	-0.0647311	-0.0300725	grey
FKBP5|Q13451	1.3914	0.253232	0.998234	0.311739	0.275677	-0.00231663	-0.07226	-0.0699433	tan
ALCAM|Q13740-2	10.2175	8.75442e-05	0.0205042	5.35373e-05	0.0443138	-0.0480112	-0.0954445	-0.0474333	saddlebrown
TLE3|H0YKT5	1.19435	0.310775	0.327306	0.970465	0.548362	-0.069958	-0.0134412	0.0565168	darkgrey
ICT1|J3KS15	2.36337	0.0990439	0.192776	0.116739	0.820006	0.0412024	0.0569135	0.015711	brown
EHBP1L1|Q8N3D4	0.838233	0.436485	0.779973	0.794223	0.421637	0.0349996	-0.0438871	-0.0788867	grey
GGH|Q92820	0.0445722	0.956424	0.972871	0.956513	0.993669	-0.00590985	-0.00905819	-0.00314834	grey
SWAP70|Q9UH65	8.87733	0.000272551	0.181528	0.00016762	0.0106796	-0.0280949	-0.0798314	-0.0517365	tan
TENM3|Q9P273	1.79031	0.172269	0.150306	0.489436	0.900201	-0.0408411	-0.0302158	0.0106253	grey
CCDC43|Q96MW1	0.517915	0.597261	0.604804	0.980136	0.788929	-0.0137359	-0.00329672	0.0104392	darkturquoise
MDP1|Q86V88	1.67527	0.192176	0.179449	0.42419	0.967055	0.0514542	0.0435751	-0.00787909	grey
ARHGAP33|O14559	0.240659	0.786748	0.977277	0.878659	0.768572	0.00734034	-0.0216472	-0.0289876	yellow
MRPL34|Q9BQ48	3.12186	0.0485802	0.484386	0.0376295	0.214669	0.0483005	0.127864	0.0795637	blue
PPP3CA|Q08209	0.976427	0.380016	0.850493	0.682639	0.346499	-0.0163666	0.0303355	0.0467021	lightgreen
DPP3|G3V180	1.47403	0.233657	0.203615	0.654259	0.824614	0.028026	0.0173084	-0.0107176	red
PDK2|Q15119	10.7148	5.77956e-05	3.74967e-05	0.012589	0.59014	0.0828601	0.0631769	-0.0196832	yellow
DGKE|P52429	0.827024	0.440151	0.96878	0.599308	0.416624	-0.0035554	0.0172732	0.0208286	yellow
SH3GLB1|Q9Y371	2.21968	0.114191	0.0955071	0.433672	0.8288	-0.07519	-0.0524034	0.0227867	darkred
SH3GL2|Q99962	0.437427	0.646856	0.785011	0.638527	0.921619	-0.0112669	-0.0185135	-0.00724665	yellow
MDC1|Q14676	1.59629	0.207667	0.54772	0.757857	0.200038	-0.0362237	0.0291423	0.065366	grey
HEPACAM|Q14CZ8-2	0.89481	0.41312	0.571426	0.404006	0.884947	-0.0742529	-0.109407	-0.0351542	darkred
ANO3|E9PQ79	1.83222	0.16509	0.360866	0.159248	0.719681	-0.0591926	-0.0963084	-0.0371157	yellow
RSF1|Q96T23	1.74951	0.179414	0.222401	0.992484	0.373719	-0.0443819	-0.00385908	0.0405228	grey
NXN|Q6DKJ4	1.3036	0.276219	0.397159	0.301682	0.894758	-0.0448644	-0.0620021	-0.0171376	grey
SNRPD3|P62318	1.43475	0.242761	0.256309	0.9544	0.507832	0.0340082	0.00752447	-0.0264837	pink
STX16|O14662	1.68544	0.190293	0.248751	0.256734	0.958687	-0.02768	-0.0329771	-0.00529716	grey
EMC10|M0R2A0	0.0652029	0.936915	0.956238	0.99881	0.949226	-0.00513278	0.00100888	0.00614166	grey
TRMT1|Q9NXH9	0.601566	0.549813	0.767966	0.923318	0.554062	-0.0248075	0.0164178	0.0412252	grey
KIF5B|P33176	2.19303	0.116616	0.755569	0.103476	0.252707	-0.00786803	-0.0273345	-0.0194664	tan
CCAR2|Q8N163	7.65027	0.000787924	0.0181499	0.000737118	0.241656	0.059909	0.0987938	0.0388848	pink
RUFY2|Q8WXA3	0.251976	0.777728	0.951522	0.914927	0.759496	0.00368904	-0.00594954	-0.00963858	brown
FBXO44|Q9H4M3	0.647887	0.525209	0.817267	0.493056	0.769483	0.0162952	0.0368926	0.0205974	brown
FLAD1|Q8NFF5	0.161587	0.851001	0.902921	0.852635	0.978882	0.0064722	0.00975129	0.00327909	turquoise
GALNT8|P17658	3.43808	0.0357515	0.11027	0.040652	0.675593	-0.0447767	-0.0654681	-0.0206914	turquoise
ATXN7L3B|Q96GX2	0.0469786	0.954133	0.970671	0.998491	0.9615	0.00589141	-0.00161169	-0.0075031	grey
REPS2|Q8NFH8	0.831704	0.438127	0.848787	0.746421	0.406362	-0.00732454	0.0118022	0.0191267	yellow
ATP2A3|Q93084	0.266647	0.766481	0.749213	0.893239	0.985188	-0.0772391	-0.0581071	0.019132	grey
LMBRD1|Q9NUN5	0.664115	0.517077	0.489799	0.906854	0.839319	0.05459	0.0240432	-0.0305467	grey
NUCB2|V9HW75	4.10283	0.0192206	0.365571	0.0139203	0.147943	0.0199929	0.0507221	0.0307292	darkgreen
C9orf78|Q9NZ63	0.422007	0.657128	0.997938	0.68608	0.689538	-0.00260151	-0.041444	-0.0388425	royalblue
FBXL8|Q96CD0	0.499097	0.609285	0.918106	0.807038	0.582991	0.014062	-0.0297273	-0.0437893	grey
ARHGAP5|Q13017	1.08528	0.34153	0.500681	0.349518	0.873046	0.010957	0.0163192	0.00536226	tan
KRT2|P35908	2.26761	0.108561	0.097118	0.763923	0.502545	-0.307653	-0.124331	0.183323	grey
CTNND2|E9PHB5	0.696654	0.502301	0.779466	0.907977	0.481687	0.0256619	-0.0170703	-0.0427322	grey
POLDIP2|Q9Y2S7	9.32692	0.0001857	0.000592723	0.00121157	0.876558	0.0569951	0.06503	0.00803488	brown
ATP5J2-PTCD1|G3V325	5.78083	0.0041412	0.00274345	0.156565	0.550098	0.0593694	0.0391117	-0.0202577	blue
LAMP5|Q9UJQ1	0.508318	0.602965	0.664834	0.649405	0.980997	0.0245546	0.0304417	0.00588709	yellow
TJP2|Q9UDY2	4.20425	0.0174953	0.0205423	0.0688499	0.999821	-0.100233	-0.0994963	0.000736415	tan
GALNT2|Q10471	0.777259	0.462266	0.429727	0.836949	0.869484	0.0215776	0.0118873	-0.00969029	grey
TMLHE|Q9NVH6	2.89419	0.0597292	0.106797	0.0884933	0.884169	0.0714234	0.0897463	0.0183228	steelblue
LYRM7|Q5U5X0	4.99769	0.00843054	0.0487514	0.00942809	0.512903	0.059397	0.0898882	0.0304912	blue
OLA1|Q9NTK5	2.283	0.106971	0.236299	0.113271	0.752826	-0.0252391	-0.0375594	-0.0123203	saddlebrown
TRPM3|A2A3F7	1.03684	0.35814	0.355521	0.937424	0.659484	-0.0487067	-0.0145818	0.0341249	royalblue
UEVLD|Q8IX04	2.69293	0.0724949	0.417714	0.0578603	0.346182	-0.030306	-0.0681402	-0.0378342	tan
GNN|Q6P2S7	2.25933	0.109427	0.279418	0.106207	0.677966	0.19254	0.309719	0.11718	royalblue
RPS19|P39019	0.354803	0.702142	0.755897	0.735667	0.984362	-0.0175812	-0.0221994	-0.00461819	grey
NTNG1|Q9Y2I2	1.35641	0.262019	0.789441	0.235658	0.464383	0.0134517	0.0404113	0.0269596	blue
TMEM63C|Q9P1W3	5.3081	0.00635319	0.148932	0.00442111	0.164016	-0.0425024	-0.0883905	-0.0458881	midnightblue
SEC23B|Q15437	3.2425	0.0429733	0.467256	0.0329965	0.209937	-0.0200338	-0.0520174	-0.0319837	red
PRPF31|E7EVX8	1.32749	0.269514	0.999715	0.336675	0.286544	0.000420917	0.0315861	0.0311652	pink
IGLV3-21|A0A075B6J7	0.179814	0.835898	0.981991	0.82898	0.883752	-0.027409	-0.107004	-0.0795945	salmon
HDLBP|A0A024R4E5	6.43377	0.002306	0.0266029	0.0023964	0.360529	0.0300298	0.0473948	0.017365	brown
AMPD2|Q01433	8.11692	0.000524887	0.00421631	0.00101849	0.532842	-0.0709944	-0.0968886	-0.0258942	greenyellow
TMEM115|Q12893	0.600908	0.551078	0.567544	0.985432	0.734455	0.0256828	0.00487311	-0.0208097	salmon
MOB4|Q9Y3A3	2.65341	0.0750858	0.0996645	0.139838	0.976506	0.0244416	0.0271525	0.00271085	steelblue
LURAP1|Q96LR2	0.879486	0.418313	0.421572	0.9552	0.676503	-0.0487918	-0.0131966	0.0355952	grey
NUBP2|Q9Y5Y2	8.07948	0.00054221	0.000658948	0.00879937	0.986053	-0.0767338	-0.073177	0.00355681	midnightblue
GAA|P10253	1.04233	0.356218	0.557699	0.936649	0.394728	0.0269824	-0.010851	-0.0378334	tan
RIPK2|O43353	4.65125	0.0115813	0.0214316	0.0296342	0.927822	-0.0783869	-0.090229	-0.0118421	black
KCNIP3|A0A0A0MRH3	1.09686	0.337862	0.47296	0.982771	0.422915	-0.0422414	0.00770864	0.04995	grey
SYTL4|Q96C24	2.69679	0.0734755	0.10669	0.138545	0.955631	-0.128225	-0.149276	-0.0210511	salmon
TYRO3|Q06418	0.571492	0.566412	0.660654	0.592787	0.95824	-0.0138763	-0.0187998	-0.00492346	greenyellow
HSPA13|P48723	1.75114	0.178559	0.153231	0.545411	0.851936	0.0298159	0.0202617	-0.00955419	green
MKRN2|Q9H000	2.60262	0.0788085	0.284319	0.0696979	0.5422	-0.0242842	-0.0429894	-0.0187052	turquoise
AFF4|Q9UHB7	1.37319	0.258495	0.296129	0.360319	0.986502	-0.0687691	-0.0768176	-0.00804852	grey
ATP6V0A1|K7EN36	0.394787	0.67481	0.656653	0.946624	0.895873	0.015244	0.00661963	-0.00862435	grey
NCSTN|Q92542	2.00461	0.140038	0.278025	0.146881	0.781692	-0.0325803	-0.0482203	-0.01564	turquoise
ARPC3|O15145	0.00727765	0.992749	0.999659	0.995634	0.992186	0.000374313	-0.00161584	-0.00199015	skyblue
TMEM151A|Q8N4L1	0.17929	0.836182	0.878371	0.99765	0.873576	-0.0123261	0.00204596	0.0143721	grey
ABCG2|Q9UNQ0	0.478588	0.621208	0.880612	0.592773	0.813273	0.0159076	0.037497	0.0215894	brown
SLC25A46|Q96AG3	13.2521	7.29504e-06	0.000162143	2.3786e-05	0.390926	0.0767592	0.103355	0.0265959	steelblue
PHF3|Q92576	0.138998	0.87054	0.999267	0.901265	0.867982	0.00214108	-0.0312923	-0.0334334	turquoise
LIME1|A0A087WZP9	0.571908	0.567545	0.963031	0.740095	0.541572	-0.0169139	0.0558559	0.0727698	grey
CD99L2|Q8TCZ2	3.00171	0.0539451	0.105612	0.0762568	0.851523	-0.0583699	-0.0754402	-0.0170703	lightyellow
PITPNA|Q00169	0.400313	0.671119	0.947199	0.840132	0.644784	0.00564043	-0.0121933	-0.0178337	saddlebrown
CLSTN1|O94985	1.50607	0.226487	0.553306	0.781873	0.223248	0.0218246	-0.0169236	-0.0387483	grey
EPB41L4B|Q9H329	1.27326	0.284164	0.533553	0.266363	0.74507	0.0208202	0.0365854	0.0157653	lightgreen
TUBB3|Q13509	1.34298	0.265472	0.31632	0.351175	0.979246	0.0206592	0.0237282	0.00306902	blue
RETSAT|Q6NUM9	0.362527	0.696775	0.743178	0.738331	0.988481	0.0159538	0.019442	0.00348825	grey
NLGN3|Q9NZ94	2.52746	0.084666	0.19815	0.0917619	0.742376	0.0272223	0.0400588	0.0128365	green
G3BP1|Q13283	3.66305	0.0289551	0.0272315	0.74424	0.266168	-0.0407523	-0.0137656	0.0269867	darkred
LEO1|Q8WVC0	2.77722	0.0687941	0.0641044	0.24566	0.929437	-0.0988085	-0.0813967	0.0174118	turquoise
SORT1|Q99523	3.76104	0.0264212	0.107453	0.027433	0.577737	-0.0370389	-0.057183	-0.0201441	red
ILK|A0A0A0MTH3	0.674548	0.511559	0.602295	0.997128	0.612314	0.0223278	-0.00202022	-0.024348	purple
TATDN3|Q17R31	0.18563	0.830861	0.911853	0.982407	0.840571	0.00931199	-0.00501491	-0.0143269	grey
GRM4|B7ZLU9	2.54863	0.0846035	0.0708844	0.395805	0.871703	-0.0661972	-0.04868	0.0175172	grey
CACNB3|P54284	4.04953	0.0201957	0.0219058	0.825034	0.177512	-0.0487904	-0.0128877	0.0359028	yellow
SH3PXD2A|Q5TCZ1	1.93265	0.149831	0.164894	0.948812	0.390318	-0.0226997	-0.00461818	0.0180815	yellow
NUP133|Q8WUM0	0.548877	0.579231	0.548946	0.840782	0.940396	-0.0140045	-0.00905168	0.00495283	grey
ARL2|P36404	0.420895	0.657551	0.979571	0.659729	0.720777	0.00452404	0.0245438	0.0200197	grey
IGHA1|P01876	1.0083	0.36831	0.896935	0.350966	0.511463	-0.0604887	-0.227627	-0.167138	salmon
ACY1|Q03154	0.928154	0.398471	0.610281	0.931115	0.427979	0.0178794	-0.00817019	-0.0260496	tan
DNAJC7|Q99615	0.425786	0.654368	0.999699	0.714262	0.658898	-0.000340044	0.0137286	0.0140687	darkorange
TIAM2|E9PKT1	3.29428	0.0409275	0.178058	0.0374398	0.517906	-0.0349963	-0.0587896	-0.0237932	skyblue3
ELAC2|G5E9D5	3.82332	0.0250205	0.019145	0.246156	0.780596	-0.0836375	-0.0603209	0.0233166	turquoise
ZFYVE21|Q9BQ24-2	1.21539	0.300693	0.77804	0.661843	0.270786	-0.0141638	0.0219171	0.0360809	grey
ZNF598|Q86UK7	0.617019	0.541477	0.665351	0.552634	0.933106	-0.0145549	-0.0211926	-0.00663771	grey
CPNE2|Q96FN4	1.27423	0.283893	0.25379	0.631376	0.899156	-0.0253842	-0.0176129	0.00777124	red
PLEKHA5|Q9HAU0-6	1.49535	0.228861	0.626925	0.199365	0.549321	0.0148515	0.0335201	0.0186686	darkgreen
SAP30BP|Q9UHR5	3.34861	0.0398259	0.204352	0.686113	0.048112	-0.0393872	0.0235518	0.062939	grey
TDP2|O95551	1.39598	0.254699	0.288314	0.363853	0.998073	-0.0969712	-0.101058	-0.00408628	grey
BAG5|Q9UL15	0.218447	0.804127	0.956486	0.927373	0.787958	-0.00285592	0.00448245	0.00733837	turquoise
MINK1|Q8N4C8-5	0.499729	0.609198	0.612734	0.968399	0.79509	-0.041639	-0.0121505	0.0294885	cyan
TBC1D4|O60343	0.307194	0.736161	0.933688	0.714776	0.855807	-0.00451191	-0.0120527	-0.00754081	plum1
FARSB|Q9NSD9	6.91411	0.00150514	0.00993869	0.0024677	0.552817	0.0786075	0.109059	0.0304511	lightgreen
CECR5|Q9BXW7	2.73581	0.0694231	0.133999	0.98754	0.141162	0.0526846	-0.0049502	-0.0576348	brown
HCFC1|P51610	1.02763	0.361391	0.679894	0.330518	0.706647	0.0117307	0.0240668	0.0123361	cyan
TMEM120A|Q9BXJ8	0.865968	0.423598	0.753813	0.390162	0.714659	-0.0122887	-0.0271498	-0.0148611	grey
SRPRB|Q9Y5M8	0.83228	0.437879	0.940098	0.430391	0.547273	0.00596792	0.0267136	0.0207457	grey60
PC|P11498	5.28603	0.00648191	0.00448905	0.155874	0.639425	0.0408614	0.0282381	-0.0126234	blue
TPCN1|B7Z3R2	4.97599	0.00866937	0.00789281	0.0729782	0.920413	0.151458	0.130404	-0.0210541	white
TNS2|Q63HR2	0.739849	0.479634	0.487274	0.622338	0.9997	-0.0255555	-0.0249791	0.000576445	turquoise
KSR2|Q6VAB6	0.908604	0.406203	0.780835	0.783178	0.38173	-0.0117519	0.0140792	0.0258311	royalblue
DGKB|Q9Y6T7	3.4988	0.0337709	0.0953249	0.0414011	0.718294	0.0653993	0.0922488	0.0268495	orangered4
HSPB1|P04792	12.4915	1.34533e-05	0.000330442	3.40275e-05	0.34996	-0.250417	-0.346618	-0.0962018	black
PRKAR1B|P31321	0.473573	0.624084	0.762099	0.973026	0.656327	0.0136776	-0.005222	-0.0188996	darkorange
ISG15|A0A096LNZ9	0.36637	0.694121	0.996285	0.76841	0.687231	0.00553525	-0.0562273	-0.0617626	grey
ADCYAP1R1|P41586-3	4.13706	0.0186198	0.0848148	0.0197038	0.555162	-0.0714371	-0.10965	-0.0382126	greenyellow
BOLA2|Q9H3K6	4.15975	0.0182319	0.0392912	0.0339129	0.861039	-0.0642561	-0.079269	-0.0150129	greenyellow
SUGP2|Q8IX01	5.74966	0.00425931	0.0370988	0.00446076	0.412804	0.0591061	0.0925447	0.0334386	pink
OXA1L|S4R3Q9	3.94887	0.0221775	0.0665825	0.0293482	0.716685	0.0719889	0.0995467	0.0275579	orange
NDUFA11|Q86Y39	6.1561	0.00295561	0.178878	0.00189983	0.0752967	0.0351417	0.0831755	0.0480338	blue
CCDC120|Q96HB5	1.30066	0.279241	0.253278	0.553036	0.900984	-0.0708877	-0.051286	0.0196017	grey
MAF1|E9PSH4	3.54701	0.0334839	0.0285631	0.613071	0.330271	-0.111536	-0.0468644	0.0646719	grey
FAM195B|I3L2L5	6.04722	0.00325875	0.0220393	0.00423157	0.508186	0.0936213	0.13647	0.0428486	steelblue
SSTR2|P30874	0.270079	0.763843	0.844131	0.990232	0.795241	0.026832	-0.00777622	-0.0346082	grey60
FABP3|P05413	1.98268	0.142773	0.461804	0.721029	0.140204	0.0400806	-0.0313415	-0.0714221	darkorange
STK38L|Q9Y2H1	4.71687	0.0109037	0.00785769	0.390663	0.381516	0.0547994	0.028371	-0.0264285	yellowgreen
EFNB1|P98172	7.09518	0.0014566	0.000909181	0.146875	0.394767	-0.107052	-0.0652057	0.0418458	grey
DNAJC3|Q13217	2.49816	0.0870678	0.995611	0.149767	0.0899578	-0.00128142	0.0324945	0.0337759	grey
IGLV3-27|A0A075B6J3	0.223521	0.800275	0.914571	0.782803	0.933396	0.0416411	0.0782177	0.0365766	salmon
TRAPPC11|Q7Z392	0.926097	0.399277	0.532588	0.983066	0.479967	-0.00889489	0.00175816	0.0106531	grey
RNF114|Q9Y508	3.3542	0.0386838	0.0301313	0.285966	0.779246	-0.069603	-0.0494378	0.0201651	tan
PPFIA2|O75334-6	1.07689	0.34639	0.542126	0.952862	0.392667	0.030157	-0.0100808	-0.0402378	orangered4
FBXO31|Q5XUX0	0.736777	0.481089	0.642528	0.96681	0.528988	-0.0223368	0.00741725	0.0297541	cyan
C12orf45|A0A087WT30	1.17163	0.314874	0.972516	0.455069	0.304418	-0.0234393	0.145265	0.168705	green
OPA3|Q9H6K4-2	0.091971	0.912245	0.936365	0.998215	0.934578	-0.0146867	0.00312782	0.0178145	grey
CHDH|Q8NE62	0.307526	0.735917	0.862916	0.967483	0.744422	0.0190001	-0.0108363	-0.0298364	black
ABCA3|H0Y3H2	5.08563	0.00778001	0.0158899	0.0206953	0.908544	-0.0508447	-0.0592016	-0.00835686	grey
MAPT|P10636-6	1.84589	0.162924	0.601548	0.137674	0.444132	0.0450649	0.108335	0.0632702	yellow
FBXO21|O94952-1	1.28428	0.281122	0.498655	0.912574	0.313819	-0.0176899	0.00770075	0.0253907	magenta
RGMA|Q96B86	0.673765	0.511955	0.722692	0.492048	0.849213	0.0190471	0.0340132	0.0149661	brown
METTL16|Q86W50	1.71354	0.186616	0.953605	0.200428	0.245053	-0.0109166	-0.0786351	-0.0677185	turquoise
MGARP|Q8TDB4	0.256353	0.774396	0.780382	0.992121	0.883944	-0.0428319	-0.0091616	0.0336703	white
KIAA1467|A2RU67	0.400352	0.671093	0.650393	0.842345	0.979926	0.0148051	0.0112507	-0.00355441	blue
CHI3L1|P36222	1.30798	0.274692	0.30509	0.390173	0.994995	-0.145308	-0.155702	-0.0103933	tan
NACA|F8VZJ2	4.41196	0.0144377	0.034831	0.0261748	0.827555	0.0457323	0.0575268	0.0117945	grey60
RPS6KA2|Q15349-2	10.7574	5.5781e-05	0.003612	5.60561e-05	0.148491	-0.067763	-0.110502	-0.0427394	greenyellow
ALDH3A2|P51648	1.33397	0.267814	0.54179	0.246291	0.707247	-0.0232964	-0.042681	-0.0193846	greenyellow
ICA1|Q05084	4.59362	0.0122118	0.0093983	0.142743	0.801065	0.0356516	0.0272773	-0.00837428	green
ITGA2|P17301	4.49275	0.0134007	0.00971421	0.198815	0.695564	-0.100084	-0.069867	0.0302172	magenta
HMOX1|P09601	0.139682	0.869937	0.857705	0.974807	0.980636	-0.0310087	-0.0167647	0.014244	black
SCN1A|P35498	0.101679	0.903408	0.907647	0.997275	0.951035	-0.0112868	-0.00228157	0.00900528	white
GLIPR2|Q9H4G4	1.26897	0.285357	0.643465	0.254553	0.629372	-0.0396759	-0.0847661	-0.0450902	red
TOMM40L|Q969M1	1.62375	0.202024	0.941247	0.366678	0.182852	-0.00755843	0.037318	0.0448764	grey
CRBN|Q96SW2	1.04763	0.354371	0.88987	0.610753	0.320905	0.00667777	-0.016588	-0.0232658	grey
CPNE3|O75131	2.17633	0.118501	0.833074	0.112332	0.218991	-0.0132878	-0.0561504	-0.0428626	black
SZT2|Q5T011	1.14639	0.321689	0.920345	0.315247	0.435325	-0.0108206	-0.0489865	-0.0381658	grey
RRAS2|P62070	0.878064	0.418587	0.397787	0.655644	0.973815	-0.0283572	-0.0230543	0.00530284	black
PPP2CA|P67775	1.99603	0.140948	0.134942	0.852297	0.482154	0.0385984	0.0129843	-0.0256141	grey
TWF1|Q12792-3	1.21083	0.302036	0.297992	0.495403	0.992804	-0.0230682	-0.0211085	0.00195978	tan
FAM131B|Q86XD5-3	0.515834	0.598493	0.983914	0.610205	0.655516	-0.00333727	-0.022272	-0.0189347	grey
RBM27|U3KPZ7	0.65205	0.524068	0.981617	0.540332	0.5814	0.01063	0.0747395	0.0641095	cyan
COMMD5|Q9GZQ3	1.81601	0.167699	0.191311	0.96866	0.388445	0.0344186	0.00569539	-0.0287232	grey
SLC35E1|H7C1I0	1.02755	0.361746	0.489193	0.983256	0.447787	-0.0602495	0.0111006	0.0713501	grey
LYRM5|Q6IPR1	1.29007	0.281624	0.249697	0.699988	0.870694	0.0627491	0.0401851	-0.022564	grey
GSPT1|P15170-3	0.602179	0.549479	0.876138	0.519395	0.735436	-0.00623234	-0.016779	-0.0105466	greenyellow
SCCPDH|Q8NBX0	0.012404	0.987674	0.987735	0.99938	0.994668	-0.00299039	-0.000808087	0.00218231	saddlebrown
IPO13|O94829	3.24531	0.0428593	0.033893	0.285005	0.803764	-0.0671349	-0.048609	0.0185259	grey
PNISR|Q8TF01	0.10793	0.897826	0.996709	0.899502	0.915904	0.0034678	0.0239789	0.0205111	darkgrey
FUNDC2|Q9BWH2	17.8251	2.1218e-07	1.19569e-06	9.16567e-06	0.88012	0.0982828	0.107993	0.00970982	blue
ZFAND2B|Q8WV99	0.744916	0.477243	0.494167	0.979906	0.694011	0.0415448	0.00845942	-0.0330854	yellowgreen
FAM3C|Q92520	2.759	0.0679088	0.0882833	0.134757	0.982771	0.0494647	0.0540329	0.00456815	pink
RAPGEF2|H0Y8H7	1.41512	0.251758	0.23963	0.868745	0.658686	-0.098386	-0.038507	0.059879	grey
CRTAC1|Q9NQ79	1.74306	0.179962	0.515133	0.156093	0.562024	-0.0201685	-0.0409989	-0.0208304	red
KCNJ9|Q92806	0.690767	0.503433	0.976522	0.646872	0.481853	-0.0079547	0.0411696	0.0491243	darkmagenta
ENOPH1|Q9UHY7	2.62585	0.0770829	0.238413	0.0730872	0.615806	-0.0267981	-0.0439691	-0.017171	lightcyan
ZC3H4|M0QY97	1.76804	0.175664	0.166966	0.857473	0.534963	-0.0618595	-0.0216203	0.0402392	pink
BCAR1|P56945	1.10861	0.333813	0.429994	0.997037	0.454691	0.0174872	-0.001243	-0.0187302	orangered4
ITM2C|F5H4I5	2.09594	0.130194	0.976232	0.152336	0.153532	-0.009719	-0.11315	-0.103431	grey
UROD|P06132	0.00933505	0.990709	0.999134	0.990327	0.993518	0.00063254	0.00255445	0.00192191	grey
SUMO3|A8MU27	0.333803	0.716945	0.924168	0.902388	0.697172	0.00890768	-0.0122556	-0.0211633	green
0|A0A096LP75	2.31499	0.103741	0.0865799	0.412839	0.849026	-0.0428753	-0.0307623	0.012113	tan
NOS1|C9J5P6	13.4709	6.12571e-06	0.000778554	7.16049e-06	0.112168	0.0587009	0.0935831	0.0348821	brown
DDOST|P39656	0.0317549	0.968753	0.979236	0.969656	0.996381	-0.00209024	-0.00305349	-0.000963245	grey
SAR1A|Q9NR31	1.70896	0.186005	0.980124	0.217102	0.227183	-0.00269685	-0.0286374	-0.0259405	saddlebrown
RPL10A|P62906	1.43834	0.241914	0.372985	0.976953	0.325355	-0.0280209	0.00516035	0.0331812	grey
BST2|Q10589	0.46029	0.632594	0.610113	0.920476	0.899051	0.0561491	0.027787	-0.0283621	grey
FAM208A|Q9UK61	2.98409	0.055559	0.050436	0.744676	0.383435	-0.0719271	-0.0270627	0.0448644	magenta
LPAR1|Q6GPG7	0.267649	0.765692	0.74881	0.895294	0.984697	-0.052464	-0.0390573	0.0134067	red
DYNC1I2|Q13409-7	3.61144	0.0303876	0.0573455	0.0538478	0.890778	-0.0437439	-0.0533267	-0.00958283	red
FASN|P49327	5.35648	0.00607992	0.0178732	0.0123182	0.788583	-0.0463432	-0.0585242	-0.012181	skyblue3
ELAVL4|P26378	2.4226	0.0935868	0.404296	0.0772554	0.444266	0.034149	0.0699658	0.0358167	grey60
RNF213|A0A0A0MTC1	3.39966	0.0370652	0.131656	0.0383502	0.611284	-0.0510848	-0.0787129	-0.0276281	magenta
ARMC10|Q8N2F6	0.274739	0.76031	0.962957	0.887908	0.739541	-0.00524353	0.0112231	0.0164666	yellow
HIST2H2BC|Q6DN03	0.126561	0.881285	0.888107	0.916074	0.999934	0.0406306	0.0416927	0.0010621	grey
NAP1L1|H0YIV4	3.94979	0.0221584	0.0878521	0.0243691	0.599912	-0.0346038	-0.0519709	-0.0173671	saddlebrown
0|F5H5P2	3.94578	0.0222413	0.0746178	0.0271901	0.669462	0.031854	0.0455442	0.0136903	brown
TRIP12|Q14669-2	2.26684	0.108641	0.993205	0.182711	0.109869	-0.00167546	0.032246	0.0339215	grey
MPP6|Q9NZW5	0.342202	0.710986	0.779114	0.73101	0.975211	0.0130612	0.017647	0.00458577	green
GABRA4|P48169	1.36205	0.260582	0.641034	0.22992	0.591023	0.0202397	0.0446581	0.0244184	darkgreen
C14orf1|Q9UKR5	4.08514	0.0197666	0.0216823	0.0804188	0.997673	-0.064637	-0.0629184	0.00171855	lightcyan
UFL1|O94874	0.114144	0.892239	0.993104	0.937127	0.883537	0.00140575	-0.00519253	-0.00659828	tan
GALM|Q96C23	4.42108	0.0143166	0.01051	0.193808	0.719745	-0.107947	-0.0766528	0.0312946	turquoise
GET4|Q7L5D6	2.29496	0.105752	0.163251	0.148277	0.918296	-0.0203109	-0.0251394	-0.00482851	grey
SRGAP2|O75044	6.64581	0.00190934	0.0108384	0.00325987	0.594803	0.0372155	0.050842	0.0136265	green
CELF1|Q92879	0.364939	0.695108	0.999704	0.735727	0.708854	0.000370361	0.0143973	0.014027	steelblue
GMIP|Q9P107	0.297317	0.743954	0.910471	0.722395	0.872215	-0.0256325	-0.0616892	-0.0360566	salmon
TMEM30A|Q9NV96	12.6468	1.18658e-05	0.00059162	1.95954e-05	0.215746	-0.112616	-0.167277	-0.0546614	violet
SCAF8|Q9UPN6	0.656456	0.522702	0.494478	0.87575	0.807743	-0.0415665	-0.0188031	0.0227634	pink
GLTP|Q9NZD2	3.28012	0.0414767	0.525844	0.0324614	0.176566	-0.0603526	-0.171057	-0.110705	red
STMN2|E5RGX5	4.09868	0.0192948	0.0313225	0.0473237	0.952661	0.0846846	0.0955514	0.0108668	darkorange
DDX42|Q86XP3	3.49159	0.0340002	0.495482	0.0261744	0.162016	0.0162239	0.0453976	0.0291737	pink
VPS52|Q8N1B4	0.439974	0.645224	0.970808	0.783962	0.620966	-0.0026538	0.0091818	0.0118356	green
TBC1D19|Q8N5T2	3.44357	0.0392619	0.147189	0.732091	0.0592286	-0.0622718	0.0321864	0.0944582	grey
IL6ST|P40189	0.128785	0.879301	0.958723	0.868087	0.951074	0.00778949	0.0172119	0.00942237	grey
SYNGR3|O43761	3.38299	0.0376504	0.122366	0.0408824	0.649011	0.0627748	0.0940064	0.0312317	yellow
AKR1C3|A0A0A0MSS8	1.13023	0.326819	0.325329	0.510996	0.995375	-0.0483636	-0.0449433	0.00342027	turquoise
MRPL49|Q13405	4.77405	0.0103462	0.225601	0.00719844	0.155373	0.0469546	0.105315	0.0583604	brown
ALYREF|E9PB61	2.69864	0.071921	0.300341	0.0612327	0.486172	0.0555947	0.103175	0.0475804	pink
VPS16|Q9H269	1.72996	0.18226	0.419133	0.168779	0.681123	-0.0100428	-0.0174189	-0.00737611	greenyellow
SRI|E9PG82	2.43095	0.0928431	0.0796049	0.344466	0.897855	-0.132019	-0.10229	0.0297289	grey
USP34|Q70CQ2	2.5744	0.0829199	0.0670278	0.504374	0.675899	-0.100693	-0.0603075	0.0403852	lightcyan
HYI|Q5T013	3.63804	0.0296406	0.030976	0.113565	0.991371	-0.0752786	-0.071203	0.00407561	black
HNRNPA0|Q13151	2.63843	0.0761645	0.159684	0.0916851	0.801897	0.0552317	0.0762519	0.0210203	pink
KCNN3|A0A087WYJ0	4.64438	0.0116547	0.0146571	0.0488133	0.999514	-0.0953868	-0.0964904	-0.0011037	black
CCM2|Q9BSQ5	0.581249	0.560972	0.53919	0.766506	0.977714	-0.0148818	-0.0117423	0.00313954	darkorange
AGFG2|O95081	0.976476	0.379998	0.387798	0.536474	0.999522	-0.028194	-0.0274958	0.000698199	grey
RCOR3|Q9P2K3	1.27576	0.286807	0.290051	0.464611	0.998527	-0.0693854	-0.0667079	0.00267756	grey
SH2D5|Q6ZV89	1.17801	0.31189	0.40416	0.359339	0.942387	0.0265876	0.0340902	0.00750262	yellow
C11orf31|Q8IZQ5	0.354437	0.702455	0.806129	0.984135	0.737375	-0.0164992	0.00545204	0.0219513	grey
RYR2|Q92736-2	0.991666	0.374373	0.97205	0.526987	0.354287	-0.00308887	0.017771	0.0208599	pink
MTCH2|E9PIE4	1.02253	0.3663	0.372714	0.961094	0.64829	0.0426432	0.0105113	-0.0321319	grey
PIGO|Q8TEQ8	3.06264	0.0513122	0.497193	0.0401471	0.229603	-0.0768195	-0.198865	-0.122045	turquoise
BLVRB|P30043	4.46254	0.0137793	0.0543942	0.0172201	0.630762	-0.062886	-0.0901871	-0.0273011	black
ALPL|P05186	1.97731	0.143515	0.315229	0.142219	0.730651	0.0537167	0.0845983	0.0308815	brown
RANBP6|O60518	1.33629	0.26721	0.999638	0.333581	0.28469	0.000366134	0.024486	0.0241199	darkorange
POLR2G|P62487	2.49432	0.0873875	0.115655	0.154272	0.974389	-0.054151	-0.0606442	-0.00649323	turquoise
GAS2L1|Q99501	0.449355	0.639249	0.699031	0.680646	0.98193	-0.013482	-0.0168479	-0.00336589	grey
GALNT16|Q8N428	3.25628	0.0424189	0.57226	0.0339793	0.161135	-0.0251037	-0.0758623	-0.0507586	grey
PDLIM5|Q96HC4	3.09732	0.0492822	0.469905	0.0380987	0.232395	-0.0358922	-0.0914689	-0.0555768	black
C18orf32|Q8TCD1	8.4751	0.000385091	0.00547737	0.000552201	0.376859	0.0627446	0.0920594	0.0293148	grey60
SPEN|Q96T58	1.42907	0.244914	0.47086	0.230107	0.743816	-0.0463823	-0.0778389	-0.0314566	grey
AKAP8L|Q9ULX6	4.93262	0.00894734	0.115892	0.00693101	0.26652	-0.0541523	-0.100931	-0.0467782	midnightblue
PPIF|P30405	7.6181	0.000810401	0.00901232	0.00111287	0.415336	0.0527953	0.0774679	0.0246726	blue
CTSH|P09668	1.03164	0.360148	0.594281	0.900433	0.378178	-0.0455597	0.0244976	0.0700573	grey
TCF20|Q9UGU0	1.16269	0.317807	0.311155	0.868912	0.666003	-0.105745	-0.0426989	0.0630461	grey
RNPS1|H3BMM9	0.980034	0.378673	0.919536	0.603425	0.346605	-0.0134561	0.0399134	0.0533695	pink
MFSD4|Q8N468	0.905014	0.407639	0.606881	0.941113	0.442844	0.033759	-0.0141442	-0.0479032	yellow
LONRF2|Q1L5Z9	1.28094	0.28204	0.999558	0.363175	0.290838	0.000477212	-0.0277214	-0.0281986	grey
DOCK10|Q96BY6	1.32544	0.270052	0.358929	0.318645	0.938387	-0.0258511	-0.0329467	-0.00709556	red
MANF|P55145	0.290396	0.74856	0.93654	0.727886	0.863855	0.00648975	0.0172464	0.0107566	skyblue3
PDZRN3|B7ZAG0	5.96583	0.00398332	0.0057829	0.0256766	0.999584	-0.132078	-0.130785	0.00129302	black
TAOK1|Q7L7X3	3.60243	0.0306453	0.13929	0.0290632	0.52201	0.0179326	0.0292527	0.0113201	green
FDX1|P10109	2.10784	0.126565	0.16559	0.197425	0.969592	0.0277163	0.0316968	0.00398057	blue
INPP4A|Q96PE3	0.44568	0.641583	0.722417	0.996427	0.715054	0.0080484	-0.00101569	-0.00906409	yellow
HERC2|O95714	1.81842	0.167308	0.23878	0.216497	0.930347	-0.0225025	-0.0280543	-0.00555183	turquoise
RBP7|Q96R05	0.980315	0.378568	0.880985	0.356598	0.538351	0.0252051	0.0871884	0.0619833	red
TOMM5|Q8N4H5	11.3428	3.59842e-05	0.000898251	7.25012e-05	0.303464	0.11523	0.166916	0.051686	steelblue
HIST2H2BF|Q5QNW6	3.73488	0.0270746	0.233217	0.0208994	0.307963	-0.0981779	-0.195914	-0.097736	black
CUL5|Q93034	2.14575	0.122034	0.373828	0.107653	0.575165	-0.0132553	-0.0242432	-0.0109879	greenyellow
NUFIP2|Q7Z417	1.35765	0.2617	0.922243	0.260724	0.361912	0.0100786	0.0499225	0.0398439	cyan
GPHN|Q9NQX3	1.39924	0.251481	0.985183	0.371625	0.245151	-0.00618574	0.0602444	0.0664301	green
NRSN2|Q9GZP1	1.31566	0.275138	0.501791	0.263838	0.781084	0.0510254	0.0846517	0.0336263	brown
PPP1R1A|Q13522	5.78379	0.00413017	0.00321897	0.0726123	0.816821	-0.0930228	-0.0743297	0.0186931	greenyellow
AKAP9|Q99996-6	0.670474	0.513621	0.80301	0.86392	0.497671	-0.00819186	0.00805886	0.0162507	grey
MIEF1|B0QY95	9.07152	0.000230846	0.000256604	0.00642819	0.957255	0.069938	0.0645859	-0.0053521	green
PDPR|Q8NCN5	1.25545	0.289148	0.426506	0.307797	0.883617	-0.0231976	-0.0329517	-0.00975405	salmon
ANKRD46|J3KP26	1.04191	0.357295	0.946276	0.551862	0.330901	-0.0139711	0.054614	0.0685851	grey
GMPR|P36959	9.36301	0.000180089	0.000986839	0.000680316	0.702695	-0.188353	-0.233584	-0.0452304	black
SYNJ2|O15056	0.167309	0.84617	0.996518	0.856288	0.867521	-0.00273216	-0.0216933	-0.0189611	red
GYG2|O15488-4	7.98394	0.000589115	0.0205105	0.000489585	0.179209	-0.107906	-0.186379	-0.0784734	black
CDK5|Q00535	4.07177	0.019783	0.159195	0.0160672	0.34982	0.0229852	0.042154	0.0191689	grey60
SIRT3|Q9NTG7	0.68218	0.507719	0.513188	0.64951	0.999438	0.0222534	0.0215403	-0.000713083	orange
HECTD1|Q9ULT8	5.54667	0.00511686	0.762164	0.0419713	0.00379164	-0.00682374	0.0286396	0.0354634	grey
SGCE|C9JR67	1.84579	0.162939	0.207264	0.239206	0.97175	-0.0377716	-0.0433657	-0.00559414	turquoise
SAE1|Q9UBE0	1.9326	0.149838	0.546101	0.125985	0.46313	0.0202995	0.0457164	0.0254168	pink
PLAA|Q9Y263	1.98189	0.142882	0.199848	0.198904	0.94423	0.0132058	0.0159419	0.00273608	green
ANAPC7|Q9UJX3	5.44842	0.00559327	0.00552042	0.0485755	0.961558	-0.0616873	-0.0559421	0.00574524	turquoise
TMF1|P82094	1.04159	0.356765	0.454367	0.997923	0.473273	-0.0301488	0.00183299	0.0319818	turquoise
ARHGEF9|O43307	2.93431	0.0575007	0.351445	0.0455398	0.357626	0.023045	0.0483802	0.0253352	brown
ENPP4|Q9Y6X5	0.175777	0.839049	0.998933	0.855902	0.852564	-0.000764975	-0.0111461	-0.0103811	red
SNX6|Q9UNH7	0.0503505	0.950919	0.948312	0.974964	0.998796	0.00351412	0.00292722	-0.000586896	red
PDK1|Q15118	2.83625	0.0631044	0.980435	0.0863736	0.0833871	0.00266033	0.0362745	0.0336142	brown
ANK2|Q01484-7	0.334846	0.716232	0.965647	0.706166	0.798431	-0.00644814	-0.0242463	-0.0177982	turquoise
RPS6KA4|O75676	0.0577766	0.943895	0.984262	0.983958	0.939808	0.00560068	-0.0068263	-0.012427	turquoise
RPP40|O75818	2.16973	0.124248	0.122941	0.213122	0.999293	-0.0868946	-0.0854176	0.00147702	grey
RASGRF2|O14827	0.900781	0.409339	0.730643	0.835379	0.396364	-0.0179188	0.0163373	0.0342561	yellow
IDS|P22304	0.550449	0.57833	0.640967	0.999978	0.691924	0.0157657	-0.000132918	-0.0158986	grey
RNF157|Q96PX1	0.372627	0.689865	0.665248	0.920238	0.933766	-0.0287862	-0.0155801	0.0132061	grey
SLC29A1|Q99808	1.501	0.227606	0.503357	0.207218	0.675929	-0.0270639	-0.0496865	-0.0226227	grey
SCN4B|Q8IWT1	0.0206301	0.979585	0.97777	0.99193	0.998604	-0.0128043	-0.00926524	0.00353908	plum1
RBM26|Q5T8P6	0.624026	0.53774	0.703465	0.529973	0.894731	0.0119737	0.0194277	0.00745399	cyan
AGO3|Q9H9G7	1.68944	0.189555	0.167322	0.754709	0.663357	0.0294565	0.0139483	-0.0155082	tan
POMGNT2|Q8NAT1	3.98321	0.0214801	0.0612828	0.0298144	0.74003	0.0399401	0.0542471	0.014307	darkorange
DTNB|E9PEY4	1.19883	0.305601	0.285634	0.862994	0.698658	-0.0340572	-0.0139749	0.0200823	grey
MAP2K2|P36507	0.489632	0.614231	0.889963	0.585783	0.787403	-0.00706555	-0.0182924	-0.0112268	lightcyan
CDC42BPA|Q5VT25	1.85205	0.162536	0.299894	0.172614	0.829239	0.0513295	0.07318	0.0218505	white
KDSR|K7ERC8	4.15222	0.0189912	0.497815	0.0154619	0.107425	-0.116007	-0.331515	-0.215508	red
GAPVD1|Q14C86-3	0.842346	0.435568	0.724117	0.880053	0.425631	-0.0490538	0.0356461	0.0846998	darkturquoise
KIFC3|Q9BVG8	0.217558	0.805093	0.941879	0.788356	0.901451	0.0469403	0.12495	0.0780097	royalblue
DAPK1|P53355	0.251283	0.778264	0.96646	0.89641	0.758766	0.00519088	-0.011208	-0.0163989	turquoise
NT5DC3|Q86UY8	1.07535	0.344869	0.326925	0.887378	0.711594	0.0465779	0.0182333	-0.0283446	yellow
IGSF1|Q8N6C5	0.816117	0.444904	0.630066	0.951789	0.483501	-0.0335481	0.0131896	0.0467377	grey
MAP1B|P46821	0.150013	0.860879	0.930621	0.852743	0.963678	0.00831521	0.0149272	0.00661202	saddlebrown
SPEG|Q15772	0.0022395	0.997763	0.997536	0.999432	0.999644	0.00145164	0.000839735	-0.000611901	cyan
DNM1L|O00429	2.89766	0.0597507	0.0611463	0.174077	0.992942	0.0604141	0.0571246	-0.00328949	grey
ATRNL1|Q5VV63	1.38752	0.254191	0.426579	0.94707	0.309903	0.0247582	-0.00750011	-0.0322583	grey
CAMKK1|Q8N5S9	1.13821	0.324277	0.607495	0.860261	0.329775	-0.0197616	0.0130601	0.0328217	pink
GPHN|F5H039	7.38159	0.000996969	0.00287191	0.00389741	0.860461	0.0496255	0.0581269	0.00850142	darkgreen
RPL17|J3KRX5	2.33114	0.102149	0.112678	0.215769	0.999935	0.0291069	0.029281	0.000174108	grey60
SULT1A1|P50225	1.82439	0.166344	0.62333	0.140957	0.433436	0.0733285	0.181718	0.108389	brown
DSCAML1|Q8TD84	1.58026	0.211177	0.815596	0.504957	0.18253	0.0502456	-0.109473	-0.159719	royalblue
ARFRP1|Q13795	3.68253	0.031439	0.312235	0.0236203	0.208326	-0.0555162	-0.127008	-0.0714922	turquoise
FERMT2|Q96AC1	2.36772	0.0986324	0.0806512	0.44946	0.796674	0.0328019	0.022036	-0.010766	purple
NRXN3|Q9Y4C0	3.30054	0.0406868	0.0329441	0.249722	0.844672	0.0372474	0.0282543	-0.00899309	green
AAMP|C9JG97	6.61666	0.00195946	0.433794	0.00152033	0.0179893	-0.0237876	-0.082838	-0.0590504	midnightblue
MAGED2|Q9UNF1	2.13055	0.123831	0.145774	0.221345	0.993485	-0.033858	-0.0360176	-0.00215964	grey
NAPG|Q99747	0.307401	0.736009	0.927116	0.713977	0.863026	-0.00607499	-0.0154773	-0.00940234	saddlebrown
VARS|P26640	7.9074	0.000629663	0.00199057	0.00263817	0.844702	0.0553373	0.065062	0.00972476	grey60
ISCA1|Q9BUE6	0.419196	0.658661	0.656745	0.975056	0.843069	0.0131372	0.00387116	-0.00926599	blue
RPL37A|P61513	3.8999	0.023212	0.0476366	0.0416341	0.869883	0.0583705	0.0719601	0.0135896	orange
PSAT1|Q9Y617	4.44238	0.0140379	0.0538158	0.0178028	0.641521	-0.0755131	-0.107624	-0.032111	tan
TMED2|Q15363	0.542509	0.582893	0.765276	0.565616	0.880877	-0.00920048	-0.0162183	-0.00701778	saddlebrown
NDUFV1|G3V0I5	2.89671	0.0595867	0.229749	0.0536911	0.538042	0.0408389	0.0700706	0.0292317	blue
ROCK2|O75116	2.26894	0.108422	0.265134	0.107864	0.70063	0.0178147	0.0279752	0.0101605	darkgreen
MRPL33|O75394	5.94441	0.00390052	0.0292558	0.00399602	0.48386	0.11134	0.162844	0.0515041	brown
NUP155|O75694	1.8581	0.161013	0.188127	0.262714	0.992041	-0.0240734	-0.0258994	-0.00182593	magenta
C12orf43|E7ENF1	5.07474	0.00874792	0.990677	0.0225469	0.0113639	0.00921141	0.22678	0.217568	lightgreen
BCAR3|O75815	3.10901	0.0487408	0.0545419	0.135803	0.999872	-0.0872324	-0.0866031	0.000629335	grey
HMGCS1|Q01581	3.81216	0.0251902	0.819729	0.0265171	0.0581951	0.027671	0.145743	0.118072	brown
ARG2|P78540	0.564862	0.570807	0.675228	0.994048	0.657508	-0.0334007	0.00510286	0.0385036	grey
SPAST|Q9UBP0	6.25461	0.00270612	0.0043757	0.0143676	0.984484	-0.0388522	-0.0410846	-0.00223242	midnightblue
EIF3M|Q7L2H7	0.843714	0.432978	0.700287	0.88598	0.434428	-0.0123583	0.00867	0.0210283	grey
H1FX|Q92522	0.142673	0.867204	0.878196	0.89978	0.999205	-0.0157167	-0.0170796	-0.00136288	grey
CALY|Q9NYX4	0.341715	0.711489	0.751249	0.753049	0.992119	-0.0222222	-0.0262211	-0.00399889	grey
RGS7|P49802	16.4324	6.07869e-07	1.9572e-05	3.14889e-06	0.368089	0.0888343	0.11698	0.0281458	green
MAGEE1|Q9HCI5	1.13866	0.325141	0.799366	0.648062	0.293969	-0.0245037	0.0420946	0.0665983	grey
CLP1|Q92989	2.09512	0.128705	0.106916	0.624176	0.739133	0.333651	0.191303	-0.142348	royalblue
SYT5|O00445	0.116739	0.889932	0.996107	0.928393	0.883145	0.00234488	-0.012341	-0.0146859	yellow
STIM2|Q9P246	1.37993	0.256077	0.772807	0.605878	0.226431	-0.0164834	0.0277489	0.0442324	grey
AIFM3|Q96NN9	1.73198	0.181903	0.16342	0.787205	0.618132	-0.0311946	-0.0135252	0.0176694	grey
PSMA2|P25787	3.17233	0.0459128	0.0736185	0.0829455	0.933871	-0.0295349	-0.0347507	-0.00521577	greenyellow
IGHG1|A0A087X079	0.0683948	0.933941	0.947265	0.93804	0.996613	0.0833302	0.104174	0.0208441	salmon
TTLL1|O95922	0.851764	0.429963	0.685544	0.404813	0.789693	0.0204477	0.0383896	0.0179418	brown
TAF7|Q15545	0.338679	0.713551	0.800646	0.717958	0.959065	0.0313432	0.0462101	0.0148669	grey
MAPK8IP2|Q13387	0.770259	0.465792	0.995356	0.515454	0.498079	-0.00247452	-0.0354035	-0.032929	brown
SMARCB1|Q12824	2.21174	0.114539	0.494088	0.0943336	0.420883	-0.0260795	-0.0581503	-0.0320708	turquoise
WDR45|Q9Y484	0.203959	0.815815	0.998495	0.833738	0.832179	-0.000866144	-0.0114871	-0.010621	darkturquoise
KDM5A|P29375	1.78893	0.17368	0.44855	0.155664	0.633702	-0.0495992	-0.0908261	-0.0412269	white
DHX29|A0A087WYN9	0.260699	0.771006	0.998561	0.823276	0.768344	0.000914246	-0.012823	-0.0137373	turquoise
SGTA|O43765	0.188714	0.828301	0.984673	0.905605	0.813725	0.00270132	-0.00825436	-0.0109557	darkturquoise
ADCK3|Q8NI60	3.1077	0.0488014	0.0687371	0.0996294	0.970094	0.0413527	0.0461515	0.00479877	blue
SNN|O75324	0.952334	0.390065	0.564388	0.409363	0.831554	-0.0343591	-0.0597581	-0.025399	midnightblue
FAM162B|Q5T6X4	5.2495	0.00670095	0.106496	0.00506216	0.234382	0.0785794	0.148346	0.0697662	green
MYCBP2|O75592	0.297824	0.743052	0.764384	0.800519	0.997957	-0.00763454	-0.00837168	-0.000737137	grey
LSM14A|Q8ND56	3.11854	0.0483042	0.296943	0.0385406	0.371296	0.056146	0.112298	0.056152	lightgreen
PDHA1|P08559	1.72426	0.183268	0.181166	0.366169	0.990974	0.0458723	0.0422082	-0.00366413	blue
PSMD2|Q13200	0.377086	0.686774	0.690191	0.788035	0.999635	-0.00690177	-0.00666227	0.0002395	orange
ACOT8|O14734	2.91536	0.0585423	0.101826	0.0895836	0.895933	-0.0413754	-0.0512947	-0.00991927	darkturquoise
CYCS|C9JFR7	3.09316	0.049476	0.063157	0.113586	0.990016	0.075861	0.0808402	0.00497928	blue
LUC7L|Q9NQ29	0.897983	0.410467	0.819978	0.747913	0.380454	-0.0132358	0.0193123	0.0325481	magenta
NELL2|Q99435	1.49288	0.229411	0.65399	0.199588	0.525635	-0.0215857	-0.0510825	-0.0294968	midnightblue
MT-ND4|P03905	4.2517	0.0167431	0.060266	0.0211076	0.657041	0.0581058	0.0826335	0.0245277	blue
SYNJ1|C9JFZ1	0.829697	0.438994	0.504599	0.999824	0.584977	0.0172377	0.000331958	-0.0169057	darkorange
TYMP|P19971	1.2381	0.294092	0.355685	0.369165	0.971806	-0.0694712	-0.0821987	-0.0127274	black
BCAS1|H0Y542	1.41349	0.247841	0.709653	0.217678	0.508096	-0.0489785	-0.125451	-0.0764721	red
MBP|P02686-3	0.725572	0.486436	0.982322	0.619436	0.468451	0.0132372	-0.0829351	-0.0961723	red
WDR60|Q8WVS4	1.91185	0.157679	0.284883	0.17201	0.750164	-0.111814	-0.174338	-0.0625244	turquoise
SLC6A15|Q9H2J7	1.64199	0.198479	0.1827	0.448239	0.956836	-0.0579785	-0.0477338	0.0102447	turquoise
SIRT5|Q9NXA8	0.222408	0.800961	0.998389	0.820291	0.818385	-0.00111913	-0.0149744	-0.0138553	blue
CALU|O43852-4	1.16998	0.314503	0.708462	0.281415	0.597742	0.0533085	0.126403	0.0730944	yellowgreen
CTTN|Q14247	5.21041	0.00694365	0.0185869	0.0146562	0.818361	0.0677089	0.0841383	0.0164294	green
C11orf68|Q9H3H3-2	4.93121	0.00895891	0.00968585	0.0535444	0.988984	0.0433999	0.0411172	-0.00228269	orange
FAM19A5|B1B1J6	1.31462	0.273366	0.432354	0.28464	0.858837	0.0305907	0.0450573	0.0144666	darkolivegreen
ABCD3|P28288	1.37355	0.257676	0.2412	0.504106	0.967486	0.0223874	0.0186376	-0.00374984	paleturquoise
SEC24A|O95486	0.164196	0.848791	0.85629	0.996127	0.920547	0.00821471	0.00156439	-0.00665032	skyblue
TNRC6B|Q9UPQ9	1.9693	0.144627	0.185242	0.22005	0.972558	0.0565765	0.0645477	0.00797117	cyan
CAD|P27708	3.22824	0.0435544	0.102278	0.0567647	0.784228	-0.0316258	-0.042923	-0.0112972	turquoise
PHF20L1|A0A0A0MQS0	1.59413	0.211044	0.184478	0.720775	0.787988	0.0954641	0.0539196	-0.0415445	pink
ELOVL4|Q9GZR5	0.221446	0.801943	0.936201	0.945284	0.789632	0.0197671	-0.0216634	-0.0414305	grey
CD2BP2|O95400	0.303911	0.738567	0.848029	0.978086	0.757148	-0.013313	0.00587792	0.019191	darkgrey
TPT1|Q5W0H4	0.40593	0.667388	0.727225	0.703032	0.981481	0.0148468	0.0188267	0.00397994	grey
JAKMIP3|Q5VZ66	0.117574	0.88919	0.924779	0.997166	0.908343	-0.00460228	0.00105629	0.00565856	tan
RPL7L1|Q6DKI1	1.66697	0.195737	0.189873	0.904761	0.537244	-0.069378	-0.0207781	0.0485999	turquoise
KCNC4|H7BZ66	0.327404	0.721638	0.811472	0.990944	0.757658	-0.0259155	0.00636413	0.0322796	grey
CALCOCO2|Q13137	1.56463	0.214621	0.902174	0.405354	0.188444	0.0176995	-0.0661535	-0.0838531	turquoise
DOCK11|Q5JSL3	1.68659	0.190079	0.167642	0.498123	0.909724	-0.0407916	-0.0304966	0.0102951	turquoise
CPNE1|B0QZ18	1.74548	0.17954	0.154843	0.530342	0.867367	0.114715	0.0799808	-0.0347344	grey
ANKRD17|O75179	0.528188	0.591216	0.581586	0.74823	0.993659	-0.0149774	-0.0131847	0.00179272	turquoise
NSG2|Q9Y328	0.348949	0.706236	0.736197	0.998243	0.813806	-0.0221623	-0.00202044	0.0201419	violet
ARL3|P36405	1.04491	0.355317	0.366748	0.506016	0.999936	-0.0257868	-0.0255603	0.000226574	tan
COA6|Q5JTJ3	6.85974	0.00157933	0.00254158	0.0104954	0.990148	0.107545	0.112218	0.00467245	steelblue
ERMN|Q8TAM6	1.40082	0.250919	0.431719	0.25118	0.811011	-0.0735601	-0.114121	-0.0405609	red
TNFRSF21|O75509	0.103152	0.90208	0.895278	0.954533	0.995705	-0.00882853	-0.00689901	0.00192952	grey
ALKBH5|Q6P6C2	0.388453	0.679066	0.892307	0.653202	0.847805	-0.00999634	-0.0233429	-0.0133465	grey
MFAP4|P55083	0.799565	0.454033	0.460028	0.607922	0.999372	0.235793	0.243608	0.00781472	purple
EPHA7|Q15375	1.54352	0.218624	0.193737	0.557762	0.906206	-0.0669123	-0.0484279	0.0184844	grey
CNNM1|Q9NRU3	0.359619	0.698791	0.87748	0.934489	0.691012	-0.00849092	0.00736597	0.0158569	plum1
ILKAP|Q9H0C8	1.79484	0.171166	0.163462	0.860777	0.52432	-0.029888	-0.0102523	0.0196357	magenta
TANK|Q92844	1.55766	0.217027	0.321373	0.999805	0.334775	-0.0428541	0.000658502	0.0435126	turquoise
UTRN|P46939	2.44738	0.091396	0.120515	0.159356	0.974448	-0.0370606	-0.0415435	-0.00448289	black
CCDC58|C9JQ41	3.04526	0.051768	0.0871439	0.085288	0.913014	0.047724	0.0577868	0.0100628	orange
ERICH3|Q5RHP9	0.364674	0.695333	0.673352	0.938035	0.927538	-0.0235407	-0.011763	0.0117776	grey
ATP5B|F8W0P7	1.90603	0.15373	0.129806	0.536569	0.820925	-0.0370268	-0.0244173	0.0126095	grey
LAMA5|O15230	0.508374	0.602932	0.614265	0.712506	0.999993	-0.0351248	-0.0352758	-0.00015108	purple
DEGS1|O15121	5.0266	0.00827884	0.0474104	0.00926232	0.483696	-0.0423824	-0.0652109	-0.0228285	turquoise
UBE2M|P61081	0.260992	0.77078	0.937606	0.925552	0.754661	-0.00373284	0.00493108	0.00866392	yellow
SYNGR1|B5MCD7	3.67893	0.0285283	0.0320024	0.0986183	0.999027	0.0702342	0.0689534	-0.00128071	yellow
FLNB|O75369-8	0.927756	0.398627	0.73791	0.365185	0.698715	-0.0147884	-0.0326035	-0.0178152	black
LPHN3|E7ESV6	4.63879	0.0122133	0.0281468	0.0228146	0.84095	-0.0978019	-0.120674	-0.0228717	grey
XPO6|Q96QU8	1.89263	0.156372	0.507065	0.134053	0.5373	0.0335571	0.0692809	0.0357238	grey
PAPLN|O95428	0.357124	0.700524	0.691231	0.825153	0.994798	0.0362373	0.0314739	-0.00476338	grey
CCDC23|Q8N300	0.218952	0.80401	0.794189	0.900118	0.997698	0.0202919	0.0178865	-0.00240545	grey
HRNR|Q86YZ3	2.02394	0.137209	0.118671	0.430475	0.896007	-0.377127	-0.283467	0.0936597	grey
RAB34|Q9BZG1	0.722348	0.487985	0.454675	0.81925	0.903464	-0.0259527	-0.0156721	0.0102806	purple
LPPR4|A0A0A6YYH7	2.93563	0.0574285	0.268074	0.0485047	0.460608	0.0747688	0.138159	0.0633904	lightgreen
RRS1|Q15050	0.467273	0.62897	0.670314	0.997542	0.75668	0.031817	0.00298852	-0.0288285	turquoise
ECHDC2|Q86YB7	0.253063	0.777079	0.942228	0.937659	0.763194	0.0141539	-0.0178052	-0.0319591	turquoise
DDX24|Q9GZR7	1.5958	0.207578	0.44848	0.193115	0.701071	-0.052267	-0.0907207	-0.0384537	royalblue
SLC43A2|Q8N370	2.06162	0.132319	0.112004	0.461282	0.857438	0.0455449	0.0323371	-0.0132078	blue
MVP|Q14764	0.20921	0.811559	0.857147	0.998525	0.85499	0.0266637	-0.0031419	-0.0298056	red
CDH13|P55290-4	0.0431342	0.9578	0.97997	0.995081	0.959007	-0.0062958	0.00374608	0.0100419	yellow
C19orf52|Q9BSF4	5.44791	0.00559585	0.12829	0.00393797	0.172692	0.0317978	0.0643407	0.0325429	green
DOPEY2|Q9Y3R5	0.0594811	0.942285	0.940407	0.995011	0.978697	0.00742181	0.00255147	-0.00487034	grey
TBXAS1|Q53F23	5.11269	0.00765533	0.0262633	0.0124566	0.682792	-0.153058	-0.207411	-0.0543528	black
POLR1C|O15160	0.0823388	0.921019	0.949115	0.921985	0.989281	-0.00597287	-0.0089805	-0.00300763	turquoise
MFSD10|Q14728	1.11741	0.331298	0.991964	0.435902	0.324564	0.00348713	-0.0436434	-0.0471305	grey
DDX20|Q9UHI6	1.29524	0.279885	0.994034	0.335182	0.317982	-0.00536532	-0.0850046	-0.0796393	grey
TADA3|O75528	0.45117	0.638454	0.699712	0.999845	0.739231	-0.0370545	0.00094193	0.0379964	grey
CRKL|P46109	8.68454	0.000321571	0.0716024	0.000186467	0.0348619	-0.0198075	-0.0447011	-0.0248936	greenyellow
CELF6|Q96J87	0.923108	0.400674	0.979557	0.426766	0.459981	0.00825975	0.0637717	0.055512	darkolivegreen
SGPL1|O95470	3.22494	0.0436903	0.123072	0.0499705	0.702624	-0.0385719	-0.0559265	-0.0173546	grey
LRFN1|Q9P244	0.351668	0.704331	0.999639	0.758553	0.707428	-0.000710707	0.023733	0.0244437	grey
NCK1|P16333	1.21879	0.299697	0.597596	0.273584	0.699727	-0.0126088	-0.0242394	-0.0116306	grey
LZTS3|O60299	10.0938	9.71201e-05	0.00884837	7.6535e-05	0.103233	0.0641806	0.112737	0.0485565	darkgreen
COA1|Q9GZY4	7.76158	0.000714957	0.0142407	0.000731183	0.274562	0.0712125	0.113931	0.042718	blue
RDH14|Q9HBH5	5.61501	0.00481009	0.00623572	0.0277279	0.999947	0.0473716	0.0475353	0.000163633	green
P2RX7|Q99572	1.78542	0.172734	0.206364	0.266916	0.986749	-0.125672	-0.138352	-0.0126799	red
WDR45B|Q5MNZ6	0.686929	0.505344	0.502529	0.958234	0.758318	0.026398	0.00788924	-0.0185087	grey
CDH4|P55283	1.27645	0.283279	0.484604	0.927535	0.323947	0.0308168	-0.0119186	-0.0427354	royalblue
PPP1R14A|Q96A00	0.144446	0.865672	0.910593	0.868436	0.982601	-0.0248355	-0.0367506	-0.0119151	red
ANK2|H0Y8Y2	0.417046	0.66012	0.839791	0.947169	0.660303	-0.03433	0.0226793	0.0570093	darkred
CXCL14|O95715	2.10899	0.127386	0.967767	0.1463	0.160072	-0.00919381	-0.0900193	-0.0808255	purple
GCDH|Q92947	2.81519	0.0643787	0.303513	0.0535311	0.446023	0.0415052	0.0792793	0.0377741	brown
IST1|P53990-5	0.965283	0.384198	0.826749	0.35334	0.595377	-0.0104276	-0.0295575	-0.0191299	greenyellow
PPIL4|Q8WUA2	7.90284	0.000632166	0.000571194	0.495657	0.0679365	-0.0534034	-0.0189105	0.0344929	darkred
ENTPD2|Q9Y5L3	1.58044	0.210697	0.193707	0.826536	0.620558	-0.0824131	-0.0335215	0.0488916	black
GNAL|P38405-2	0.0104979	0.989558	0.990994	0.991647	0.99981	-0.0038493	-0.00446773	-0.000618425	brown
DNASE1L1|P49184	0.922954	0.400604	0.369626	0.843773	0.828415	-0.0449687	-0.0227613	0.0222074	grey
LUZP1|Q86V48	0.646245	0.526062	0.49653	0.878485	0.874509	0.0223516	0.0115461	-0.0108055	white
ANK3|A0A087WTF3	0.0329482	0.967605	0.999237	0.970564	0.971558	-0.00169291	-0.0127736	-0.0110807	grey
CTSB|P07858	1.49625	0.228661	0.449501	0.217959	0.744218	-0.0294694	-0.0492643	-0.0197948	grey
TCF25|Q9BQ70	2.65991	0.0746226	0.273926	0.0661094	0.539515	-0.0212973	-0.0375262	-0.0162289	turquoise
TM6SF1|Q9BZW5	0.0414016	0.959466	0.999767	0.973094	0.958475	-0.000688682	0.00860063	0.00928932	blue
KIF7|Q2M1P5	2.93431	0.0599325	0.309853	0.0498139	0.386791	-0.453989	-0.928118	-0.474129	grey
PSMB7|Q99436	9.5181	0.000157876	0.000214379	0.00360225	0.991719	-0.0536174	-0.0518487	0.00176866	lightcyan
LZTS1|Q9Y250	4.6341	0.0117654	0.242726	0.0082352	0.158719	0.0331478	0.0751705	0.0420227	green
PHF5A|Q7RTV0	0.0952098	0.90926	0.985327	0.902513	0.944635	0.00293579	0.00932734	0.00639155	pink
GLCCI1|Q86VQ1	1.31132	0.273799	0.611382	0.244853	0.642664	0.0218294	0.044766	0.0229365	cyan
HLA-C|A0A087WWL9	0.161609	0.851149	0.871716	0.882064	0.99884	0.0844602	0.0930307	0.00857042	grey
MYLK|Q15746	0.352835	0.703515	0.684312	0.859529	0.982341	0.0177829	0.0135199	-0.00426296	grey
FRS3|O43559	0.908627	0.407048	0.500351	0.455494	0.956468	0.0286601	0.0367465	0.00808647	grey
TMEM135|Q86UB9	3.01392	0.0537679	0.211687	0.0488036	0.498435	0.0504723	0.0885529	0.0380805	grey
MGST2|Q99735	1.86042	0.161006	0.953057	0.177742	0.219649	-0.0073631	-0.0533293	-0.0459662	salmon
ARMC9|Q7Z3E5	1.15762	0.318368	0.950807	0.326719	0.40222	0.00630431	0.0360028	0.0296985	grey
RPS10|P46783	4.1655	0.0181351	0.184001	0.0139221	0.288581	0.042775	0.0832935	0.0405185	lightgreen
TRIM46|Q7Z4K8	4.87375	0.00944272	0.00658207	0.201022	0.617763	0.0477438	0.0318227	-0.0159211	grey
GSTO1|Q5TA02	1.35859	0.264567	0.252835	0.85462	0.673064	-0.122861	-0.0511318	0.0717292	grey
CARS|P49589-3	0.268194	0.765277	0.941318	0.745716	0.873471	0.00333071	0.00885701	0.00552631	red
ELAVL2|A0A0A0MRX1	5.49209	0.00537619	0.0212259	0.00884695	0.680582	0.054467	0.0731298	0.0186629	grey60
TBC1D24|Q9ULP9	0.45336	0.636716	0.735266	0.649593	0.954885	0.0149481	0.0213586	0.00641051	yellow
SCAMP4|Q969E2	3.8979	0.0232553	0.0172635	0.425661	0.484698	0.0551883	0.029891	-0.0252973	grey
EIF2B2|P49770	1.48198	0.231856	0.89242	0.224853	0.346559	-0.00747827	-0.0329379	-0.0254597	red
MACROD1|Q9BQ69	12.4489	1.39255e-05	0.000157813	6.42698e-05	0.556825	-0.160711	-0.204499	-0.0437877	midnightblue
DDA1|Q9BW61	5.30688	0.0069601	0.208138	0.00473797	0.156523	0.067023	0.141035	0.074012	brown
ANKRD29|Q8N6D5	0.776323	0.462693	0.436233	0.717038	0.961722	0.0263911	0.0200772	-0.0063139	white
MTERF4|Q7Z6M4	1.57161	0.214056	0.573455	0.185901	0.580316	0.0525041	0.10756	0.0550557	brown
SUGP1|Q8IWZ8	1.63835	0.20364	0.853244	0.213614	0.306281	-0.0276729	-0.102143	-0.0744701	grey
COX7C|P15954	1.05798	0.350791	0.361786	0.502718	0.999903	0.0421959	0.041741	-0.000454872	blue
RPL6|Q02878	0.482933	0.618322	0.997226	0.65368	0.645706	-0.00131984	-0.0197362	-0.0184164	grey
STARD3|J3QLM1	0.491359	0.613235	0.641482	0.693808	0.995375	-0.0302652	-0.0337211	-0.00345588	turquoise
AGO1|Q9UL18	4.02929	0.0205792	0.0251775	0.0711772	0.999345	-0.0317945	-0.0322538	-0.000459303	magenta
RAB3A|P20336	2.32657	0.102597	0.107745	0.902812	0.359598	0.0451102	0.0114867	-0.0336235	yellow
SEMA6B|Q9H3T3	1.51108	0.228948	0.22957	0.464349	0.991333	-0.0791393	-0.0717876	0.00735175	brown
PCMT1|P22061	5.72846	0.00434153	0.196049	0.00285234	0.0921483	-0.0376187	-0.0883238	-0.0507051	grey
TUBGCP3|Q96CW5	0.605903	0.54746	0.786999	0.905781	0.543258	-0.00619	0.00479131	0.0109813	grey
BRAP|J3KNN7	1.90104	0.154472	0.371329	0.14435	0.675284	-0.0265483	-0.0450067	-0.0184584	turquoise
RNF40|O75150	0.512497	0.600474	0.991671	0.701782	0.588298	-0.00239924	0.0188616	0.0212608	pink
STXBP1|P61764	0.229842	0.795054	0.851438	0.805699	0.979497	-0.00909443	-0.0127101	-0.00361569	sienna3
DCUN1D1|Q96GG9	0.11486	0.891602	0.979664	0.957721	0.881588	0.00240272	-0.00420018	-0.0066029	red
GTDC1|A0A087X2H5	1.25895	0.288163	0.357804	0.354684	0.963138	-0.0281366	-0.0340614	-0.00592484	lightcyan
GNS|P15586	1.94326	0.148305	0.580648	0.603779	0.131976	-0.0230627	0.026775	0.0498377	yellowgreen
CLMN|Q96JQ2	0.875195	0.41977	0.601279	0.415169	0.865918	-0.02342	-0.037201	-0.0137811	red
SEPHS1|P49903	0.212048	0.809268	0.79781	0.972112	0.941129	-0.0101063	-0.004305	0.00580132	turquoise
PDE8B|O95263	1.14037	0.323592	0.299168	0.602374	0.951902	0.0327627	0.0254767	-0.007286	grey
TGFB1I1|O43294	1.81393	0.168036	0.452185	0.148816	0.604633	0.0514195	0.0967265	0.045307	purple
LAMP1|P11279	3.45558	0.0351687	0.672633	0.0304082	0.109475	-0.0198589	-0.0724867	-0.0526278	red
UNC5C|O95185	2.33096	0.102166	0.225742	0.109435	0.756278	-0.0448355	-0.0662018	-0.0213662	magenta
SNAP23|O00161	4.54329	0.012791	0.0384784	0.0199649	0.745308	-0.0684598	-0.0908264	-0.0223666	black
C12orf10|Q9HB07	1.55893	0.215145	0.197885	0.472045	0.955398	-0.0319469	-0.0260637	0.00588321	darkgrey
IGFBP7|Q16270	0.601439	0.549882	0.51844	0.829918	0.932632	0.0418459	0.0267866	-0.0150593	grey
CSDE1|O75534	4.08227	0.019591	0.0313861	0.0485143	0.955832	0.028975	0.0325645	0.00358949	grey60
THOC5|Q13769	1.13271	0.326138	0.85769	0.301499	0.490858	-0.0152921	-0.0530249	-0.0377328	turquoise
CDK7|P50613	1.96002	0.14717	0.878931	0.350175	0.126555	0.0176812	-0.0605252	-0.0782063	grey
HDGF|P51858-2	5.33923	0.00749198	0.727422	0.00926328	0.0235382	-0.0816925	-0.378631	-0.296939	midnightblue
GFAP|K7ELP4	1.15784	0.318105	0.409833	0.366054	0.943957	-0.132245	-0.169325	-0.0370796	royalblue
PTPMT1|Q8WUK0	6.01711	0.00334805	0.0428884	0.00305713	0.316299	0.0505933	0.0840728	0.0334795	brown
PRTN3|U3KPS2	0.653102	0.522825	0.901972	0.76763	0.490615	0.043964	-0.0847948	-0.128759	royalblue
DLST|P36957	4.44848	0.0139591	0.0103103	0.184514	0.733595	0.0469787	0.0337908	-0.0131878	blue
CWC22|B7WP74	0.81211	0.448513	0.415002	0.829596	0.889181	-0.0682486	-0.039258	0.0289906	grey
PPM1K|Q8N3J5	0.472291	0.624878	0.732145	0.988254	0.679836	0.019368	-0.00453567	-0.0239037	grey
SDE2|Q6IQ49	0.449948	0.639154	0.942005	0.617692	0.758298	-0.0253418	-0.087824	-0.0624822	grey
ETNK1|Q9HBU6	1.92739	0.152395	0.527879	0.665068	0.149095	0.045936	-0.0470622	-0.0929983	salmon
ADD3|Q9UEY8-2	3.01043	0.0535021	0.132461	0.0631931	0.747868	-0.084269	-0.119291	-0.0350222	darkred
SEZ6L2|A0A087WYL5	6.60982	0.00197142	0.303813	0.00134055	0.0291383	0.0234933	0.0690532	0.0455599	steelblue
COL3A1|P02461	0.0755724	0.927267	0.956955	0.925449	0.986805	0.0363493	0.0582218	0.0218725	purple
ZNF706|Q9Y5V0	1.96455	0.145291	0.123548	0.671812	0.669774	0.0559228	0.0290751	-0.0268477	pink
GCA|P28676	3.26116	0.042224	0.0643459	0.083108	0.951979	0.0595503	0.0682393	0.00868892	brown
MGLL|Q99685	9.73167	0.000131771	0.000330088	0.00131455	0.946348	0.0738368	0.0802945	0.00645762	green
EPT1|Q9C0D9	1.08379	0.342175	0.765559	0.30908	0.604895	-0.0224786	-0.0563343	-0.0338557	lightcyan
PEF1|Q9UBV8	0.648323	0.524983	0.992778	0.556942	0.565276	-0.00135761	-0.0147615	-0.0134039	red
MARK2|E9PC69	0.944531	0.39211	0.632158	0.371967	0.79813	-0.0083727	-0.0148721	-0.00649943	yellow
PHF1|E9PQT8	1.10985	0.335031	0.315946	0.898537	0.707051	-0.0480245	-0.0178342	0.0301904	grey
NRN1|A0A087WWT2	13.6831	5.17355e-06	1.61324e-05	0.000139825	0.954369	0.177432	0.189388	0.0119565	green
SSBP3|Q9BWW4	0.976078	0.380147	0.614577	0.911558	0.400555	-0.0312146	0.0163669	0.0475815	pink
NCKAP1|Q9Y2A7-2	0.227589	0.796839	0.892093	0.978681	0.806353	-0.00577261	0.00302093	0.00879354	yellow
G3BP2|Q9UN86	3.95867	0.021976	0.104091	0.0219113	0.528914	0.0575923	0.091116	0.0335236	lightgreen
STON2|Q8WXE9	5.00275	0.00839164	0.103125	0.00666425	0.282618	-0.0472428	-0.0860547	-0.0388119	darkred
PTMA|H7C2N1	0.0893051	0.914635	0.924866	0.932426	0.99874	-0.0144587	-0.0164942	-0.00203543	grey
CCRN4L|Q9UK39	1.34893	0.264713	0.269591	0.953068	0.520573	0.0877554	0.0193941	-0.0683614	brown
MOXD1|Q6UVY6	0.658024	0.519976	0.999922	0.58959	0.52935	-0.000570057	0.0566601	0.0572302	darkturquoise
MPPED2|Q15777	2.08451	0.131515	0.83704	0.12285	0.230384	0.0204231	0.0882278	0.0678047	darkolivegreen
PACSIN2|Q9UNF0-2	0.475447	0.623142	0.975303	0.75717	0.602033	-0.0108537	0.042674	0.0535277	cyan
DHX57|Q6P158	0.460633	0.6323	0.926585	0.607081	0.772716	0.0123451	0.0382953	0.0259502	turquoise
C7orf55-LUC7L2|Q9Y383	2.07352	0.130813	0.663807	0.110618	0.332058	-0.0179386	-0.050713	-0.0327744	midnightblue
TXNL4B|Q9NX01	4.70059	0.0122929	0.888115	0.0176406	0.0258762	-0.0170492	-0.12005	-0.103001	midnightblue
KIT|P10721	0.312505	0.732284	0.894316	0.941363	0.72444	-0.0103899	0.00920836	0.0195983	grey
TFCP2|Q12800	1.67424	0.192368	0.246627	0.263821	0.964926	-0.0219714	-0.0258272	-0.00385574	grey
CCDC88A|Q3V6T2	1.16297	0.316513	0.319491	0.942763	0.608914	-0.0187401	-0.00509739	0.0136428	red
ADNP|Q9H2P0	0.311724	0.732886	0.946229	0.890708	0.711089	0.0099252	-0.0172977	-0.0272229	grey
TAF9B|Q9HBM6	1.20642	0.306422	0.745248	0.700422	0.285009	0.0336317	-0.0471016	-0.0807333	saddlebrown
TPM4|P67936-2	1.32857	0.26923	0.389825	0.985639	0.36431	0.0347679	-0.00516118	-0.0399291	purple
PSMA1|P25786	7.64074	0.000794516	0.00171375	0.00472384	0.947074	-0.05158	-0.0566558	-0.00507585	lightcyan
SERAC1|Q96JX3	2.13344	0.123487	0.131493	0.255145	0.999608	0.0385196	0.0379335	-0.000586028	blue
RGS12|O14924	1.67475	0.192273	0.928842	0.19852	0.271333	0.00668198	0.0380809	0.0313989	darkolivegreen
ABHD17C|Q6PCB6	1.41633	0.247334	0.231665	0.84707	0.633463	-0.0280723	-0.0111495	0.0169229	grey
SMG8|Q8ND04	6.53144	0.00211379	0.00164453	0.0499409	0.810074	-0.0565092	-0.0455913	0.0109179	black
MAP4|P27816-5	0.285918	0.751902	0.972132	0.742335	0.822279	0.00968488	0.0379715	0.0282866	cyan
TUBB1|Q9H4B7	0.357203	0.700652	0.760868	0.998313	0.774778	0.0340815	-0.00327214	-0.0373536	grey
ARPC5L|Q9BPX5	0.735894	0.481508	0.449223	0.844224	0.876603	-0.01823	-0.0100661	0.00816387	yellow
VTI1B|Q9UEU0	1.03809	0.357702	0.785118	0.324819	0.600046	0.0104371	0.0272821	0.016845	darkgreen
C14orf159|Q7Z3D6-2	0.135168	0.873719	0.868667	0.987175	0.954769	-0.0559753	-0.0204121	0.0355632	grey
UBA2|Q9UBT2	2.36137	0.0992336	0.960857	0.118483	0.136478	0.00505824	0.0451795	0.0401213	pink
MTHFD1|F5H2F4	0.905587	0.407956	0.930177	0.635518	0.376844	0.0995747	-0.293604	-0.393179	grey
LZTFL1|Q9NQ48	0.621518	0.539074	0.602614	0.594785	0.979962	0.0206759	0.0252442	0.0045683	green
HSPG2|P98160	0.570676	0.56687	0.679629	0.581244	0.943279	0.0313211	0.0447954	0.0134744	purple
ELOF1|P60002	1.03021	0.361101	0.327521	0.723978	0.864738	-0.0402805	-0.0247876	0.0154928	turquoise
ANK2|I6L894	4.83038	0.00982545	0.0424424	0.0126861	0.614199	-0.0314728	-0.0449432	-0.0134704	yellow
IGFBP2|P18065	0.513932	0.599622	0.569872	0.87084	0.927641	0.025372	0.0151238	-0.0102482	grey
ARMC1|Q9NVT9	4.81206	0.00999182	0.0567778	0.0108282	0.509494	0.0352965	0.0540026	0.0187061	grey60
TMEFF2|Q9UIK5	4.88671	0.00933128	0.359029	0.00660182	0.0846956	-0.0476075	-0.130328	-0.0827209	grey
SH3GLB1|Q9Y371-2	2.02195	0.137472	0.15349	0.253559	0.998773	0.024738	0.0254315	0.000693439	yellowgreen
DCAF7|P61962	2.07572	0.130537	0.114638	0.395376	0.917989	-0.0196546	-0.0153818	0.00427282	yellow
RALA|P11233	2.56541	0.0816547	0.480998	0.0652552	0.335201	-0.019826	-0.0467543	-0.0269283	saddlebrown
SETD3|Q86TU7	0.359598	0.698805	0.978825	0.697231	0.761875	0.00224957	0.0111561	0.00890653	cyan
LLGL1|Q15334	2.60401	0.078704	0.0791024	0.215487	0.990036	-0.0610644	-0.0568805	0.00418397	tan
PRELP|P51888	1.28647	0.280522	0.461126	0.280965	0.826106	0.142962	0.221404	0.0784424	purple
ARPC4|P59998	3.01584	0.0532285	0.172857	0.0532451	0.623919	-0.037561	-0.0589702	-0.0214092	lightyellow
PAK3|O75914	4.17368	0.0179981	0.0335095	0.0389303	0.913296	0.0481841	0.0567293	0.00854518	green
SLTM|Q9NWH9	1.61228	0.204283	0.585437	0.176728	0.542386	0.0265944	0.0581312	0.0315368	cyan
EIF4G1|Q04637	11.0446	4.39598e-05	0.014102	2.67909e-05	0.0373998	0.0282412	0.0555696	0.0273284	steelblue
UBE2K|P61086	1.75833	0.177322	0.15093	0.59799	0.799663	0.0223706	0.0139348	-0.00843587	darkorange
TERF2|Q15554	0.100968	0.904049	0.902851	0.942208	0.999463	-0.0094958	-0.00873324	0.000762554	turquoise
AASDHPPT|Q9NRN7	0.691692	0.502974	0.47344	0.874603	0.862179	0.0135401	0.00688076	-0.00665938	steelblue
SLC39A6|Q13433	0.845279	0.432311	0.90414	0.412356	0.578305	0.00870991	0.0312906	0.0225807	yellow
CREG1|O75629	1.68116	0.194807	0.601227	0.167508	0.586127	-0.0433548	-0.0891428	-0.0457879	turquoise
HDAC5|Q9UQL6	0.0225253	0.977731	0.983574	0.99983	0.98318	-0.00229875	0.000280787	0.00257954	royalblue
PTK2|Q05397	0.0548844	0.946621	0.941322	0.98462	0.992544	-0.00340566	-0.00207768	0.00132798	yellow
CCDC53|F5GZ97	4.77491	0.0103381	0.0322974	0.0167298	0.740655	-0.0451685	-0.0596809	-0.0145125	tan
LZIC|Q8WZA0	0.397254	0.67316	0.761208	0.686598	0.962209	-0.0137725	-0.0195016	-0.00572912	tan
GAN|Q9H2C0	0.0221476	0.9781	0.985477	0.999431	0.981936	-0.00287167	0.00068269	0.00355436	grey
STAT1|P42224	0.723395	0.487481	0.535433	0.997516	0.647173	0.0479622	0.00363305	-0.0443292	grey
NFASC|X6RKN2	1.06917	0.346967	0.778698	0.314186	0.591714	-0.013266	-0.0346094	-0.0213434	red
ICA1L|F8WBQ1	0.228173	0.796377	0.817818	0.838302	0.99729	-0.0112709	-0.0127207	-0.00144975	yellow
CS|O75390	1.13427	0.325529	0.332153	0.48871	0.999129	0.0331196	0.0320947	-0.00102483	blue
KCNJ11|Q14654	1.66109	0.197228	0.888942	0.184028	0.322569	0.0133852	0.0619459	0.0485607	grey
STX1B|P61266	1.44708	0.239865	0.909842	0.236771	0.344296	-0.00684636	-0.032512	-0.0256656	lightyellow
ELMO1|Q92556	0.31134	0.733132	0.876681	0.714992	0.912052	-0.0115515	-0.0222606	-0.0107091	red
ATG7|O95352	1.61752	0.203248	0.246003	0.291127	0.980723	-0.0274476	-0.0310004	-0.00355289	skyblue
KCTD8|Q6ZWB6	1.48349	0.231515	0.88183	0.222107	0.353569	0.0102087	0.0429527	0.032744	darkgreen
DBT|P11182	9.44963	0.000167316	0.000259285	0.00299388	0.999898	0.0775375	0.0772505	-0.000286966	blue
ADRBK2|P35626	0.169754	0.844101	0.95379	0.956166	0.834076	-0.00646008	0.00757917	0.0140393	darkorange
BECN1|Q14457	0.92331	0.400373	0.498378	0.441383	0.947477	0.0150415	0.0196639	0.00462239	orange
CREG2|Q8IUH2	0.276141	0.759392	0.862175	0.980924	0.780745	-0.0235102	0.0104468	0.033957	grey
LMTK3|Q96Q04	2.0074	0.139412	0.234958	0.165811	0.866574	0.0190984	0.0257001	0.00660168	darkgreen
GDA|Q9Y2T3	0.41833	0.659227	0.641892	0.820363	0.9862	-0.0307574	-0.0247367	0.00602068	yellow
CHD4|A0A0C4DGG9	2.68215	0.0730592	0.064089	0.722384	0.448086	-0.0266882	-0.0108939	0.0157943	magenta
NRBP2|Q9NSY0	2.80107	0.0652481	0.0550399	0.291284	0.886169	-0.0300436	-0.0233654	0.00667823	red
CORO2A|Q92828	5.87083	0.00381868	0.00301562	0.0667612	0.828284	0.0764643	0.0617282	-0.0147361	blue
ADPRHL1|Q8NDY3	0.568151	0.568636	0.995651	0.682213	0.558339	0.00413436	-0.0460895	-0.0502239	grey
NTM|Q9P121-4	1.19755	0.305983	0.307358	0.937389	0.605462	-0.0257245	-0.0072058	0.0185187	sienna3
WTAP|Q15007	1.2415	0.294019	0.731628	0.706825	0.267378	-0.0251801	0.0313053	0.0564854	grey
UCHL1|P09936	5.30853	0.00635065	0.0781878	0.00525473	0.296179	-0.0596067	-0.10488	-0.045273	lightyellow
CCDC93|F8W9X7	2.06472	0.131926	0.956573	0.254536	0.121096	0.00332522	-0.0224468	-0.025772	grey
GPM6B|Q13491-3	0.260093	0.771471	0.979811	0.766012	0.829105	0.0140754	0.0614368	0.0473613	pink
PCDH17|O14917	1.63926	0.199006	0.220466	0.321065	0.997759	-0.0459466	-0.0478896	-0.001943	grey
SRRM1|Q8IYB3	1.37741	0.256708	0.254847	0.44425	0.99369	0.0460956	0.042649	-0.00344667	pink
PVRL1|Q15223	0.229023	0.795703	0.870024	0.795343	0.966669	0.0115586	0.0178778	0.00631926	yellow
VAT1|Q99536	6.54417	0.00208998	0.0358505	0.00183987	0.267314	-0.0648608	-0.109556	-0.0446949	red
SSBP4|Q9BWG4	3.5234	0.0350789	0.290997	0.547675	0.0301111	0.0854487	-0.0660169	-0.151466	grey
PSMG1|O95456	0.863853	0.424481	0.459208	0.529028	0.994918	0.0267505	0.0291381	0.00238764	brown
APOC3|P02656	2.33461	0.101809	0.105882	0.896325	0.364309	0.212423	0.0557446	-0.156679	salmon
NACAD|O15069	4.82622	0.00986292	0.0762154	0.00915014	0.405228	0.041119	0.0678346	0.0267156	grey60
DECR1|Q16698	3.03866	0.0520918	0.108312	0.0707897	0.827562	0.0485889	0.0641018	0.0155128	blue
IGHV3-15|A0A0B4J1V0	0.228247	0.796359	0.793675	0.872227	0.998883	-0.0613717	-0.0567067	0.00466494	salmon
CD74|P04233-2	0.290847	0.748294	0.83031	0.989754	0.777899	-0.0221798	0.00611814	0.0282979	grey
KARS|Q15046	3.46589	0.0348301	0.0568722	0.0681979	0.936102	0.0244	0.0284314	0.00403137	grey60
NFKBIB|G5E9C2	2.74424	0.0728008	0.0590662	0.583588	0.542961	-0.111411	-0.0558035	0.0556071	grey
AK2|P54819	4.44648	0.0139849	0.0116308	0.121259	0.87996	0.0459792	0.037579	-0.00840025	white
NDUFB8|O95169	1.25751	0.288567	0.371104	0.343301	0.949292	0.0341761	0.0428046	0.00862855	blue
TCAF1|Q9Y4C2	1.31089	0.273914	0.309697	0.986018	0.484769	-0.027738	-0.00363655	0.0241015	grey
DCLK1|Q5VZY9	1.24512	0.292819	0.829728	0.272321	0.465146	-0.022544	-0.0717569	-0.0492129	grey
GDI1|P31150	6.42127	0.00233183	0.00843964	0.00540293	0.750801	-0.0351718	-0.0444543	-0.00928252	lightyellow
CAMK1|Q14012	1.47425	0.233606	0.507638	0.213256	0.682804	0.0203942	0.0373246	0.0169304	yellow
DYM|Q7RTS9	4.85339	0.00988777	0.205194	0.00688192	0.154767	-0.0457669	-0.100495	-0.0547281	grey
MCF2L2|Q86YR7	3.32768	0.039661	0.213221	0.0335518	0.436828	-0.0374051	-0.0676244	-0.0302193	midnightblue
FKBP15|Q5T1M5-2	0.995023	0.376156	0.365343	0.935451	0.701541	-0.0715362	-0.0226131	0.048923	grey
SPRED3|Q2MJR0	0.644982	0.528212	0.753147	0.504566	0.848202	0.0506382	0.0928118	0.0421737	green
RASA2|A0A0A0MSJ9	6.1542	0.00296064	0.00296829	0.0328616	0.95923	0.0592564	0.0539016	-0.00535473	green
KIF2A|O00139-4	0.349752	0.705674	0.995119	0.725911	0.737031	-0.00093372	-0.00912554	-0.00819182	darkturquoise
FAM120B|F5GY05	0.433642	0.649289	0.62188	0.890599	0.937938	-0.0141215	-0.00838661	0.00573486	darkgrey
PLCG2|P16885	2.49806	0.0883371	0.0788271	0.762247	0.458506	-0.0554462	-0.0215156	0.0339305	turquoise
AIFM1|O95831	10.6445	6.12752e-05	0.000100622	0.00153035	0.999804	0.0617192	0.061421	-0.000298218	blue
BTBD10|B7Z503	5.35436	0.00652266	0.0593159	0.00675768	0.433321	-0.0652427	-0.105011	-0.0397682	grey
TGFBI|Q15582	0.330296	0.719448	0.791335	0.735086	0.972394	-0.0398371	-0.0550931	-0.0152559	purple
PGM3|O95394	3.84768	0.0243694	0.0358721	0.0614525	0.972246	-0.0496905	-0.0546497	-0.00495924	magenta
0|P01761	0.166757	0.846723	0.992891	0.899051	0.835456	0.0173677	-0.0847485	-0.102116	salmon
CLVS1|Q8IUQ0	3.76735	0.0262659	0.0215074	0.595027	0.354202	0.0685277	0.0297288	-0.0387988	green
CD9|G8JLH6	0.723756	0.487308	0.633751	0.492449	0.909417	-0.0600377	-0.0903383	-0.0303006	red
FAM114A1|Q8IWE2	0.934304	0.398499	0.370029	0.794056	0.838854	-0.0655334	-0.0375438	0.0279897	black
CTDP1|Q9Y5B0	0.0662242	0.935964	0.991823	0.932758	0.957129	-0.00595932	-0.0208769	-0.0149176	royalblue
CERS2|Q5SZE1	2.42729	0.0932617	0.0896005	0.265881	0.978325	0.17717	0.158485	-0.0186847	grey
NECAB2|Q7Z6G3	0.409261	0.665186	0.918949	0.869627	0.640838	-0.018407	0.0285337	0.0469407	yellow
MRPS6|P82932	5.58918	0.00492379	0.00537573	0.0373329	0.986111	0.0792922	0.0748938	-0.00439839	brown
PAPOLA|P51003	1.83087	0.168443	0.82784	0.150991	0.335982	0.0239677	0.0894093	0.0654416	grey
GTPBP1|O00178	6.51115	0.00215232	0.0313932	0.00202386	0.303368	0.0337062	0.0553271	0.0216209	pink
RPL35|P42766	0.787404	0.457668	0.561393	0.490271	0.946637	0.0343082	0.0459918	0.0116836	orange
MSRA|Q9UJ68	6.21809	0.002796	0.00311206	0.0261136	0.984956	-0.055619	-0.0525732	0.00304578	grey
SRSF7|Q16629	1.40564	0.249742	0.984391	0.28426	0.293442	0.00347567	0.0377705	0.0342948	pink
CAPZA2|P47755	5.68554	0.00451309	0.00580267	0.0270561	0.999999	-0.0298923	-0.0298782	1.41236e-05	sienna3
C17orf80|Q9BSJ5	0.319167	0.728001	0.713862	0.963199	0.911629	0.0264479	0.0107951	-0.0156528	turquoise
DNASE2|O00115	3.15115	0.0468396	0.16846	0.0456697	0.588355	-0.0637698	-0.102041	-0.0382712	tan
CCDC121|Q6ZUS5	0.979392	0.381273	0.65966	0.847546	0.405229	0.0408902	-0.0354337	-0.0763239	lightcyan
DOLPP1|Q86YN1	2.33817	0.102153	0.126118	0.983748	0.293256	-0.0519809	-0.00571602	0.0462649	grey
DNER|Q8NFT8	5.16512	0.00731584	0.0102569	0.028166	0.993268	-0.0661644	-0.0688142	-0.00264986	turquoise
EHD1|A0A024R571	4.53575	0.0128801	0.216941	0.00918172	0.191075	-0.0190452	-0.0410403	-0.0219951	greenyellow
EPB41L2|O43491-4	0.769271	0.466046	0.590911	0.489066	0.934108	-0.0411869	-0.0577604	-0.0165736	grey
GABARAPL1|F5GZY7	6.25147	0.00271372	0.078589	0.00192744	0.161621	-0.0550673	-0.106511	-0.0514438	lightcyan
AMOT|Q4VCS5	1.16976	0.314416	0.286658	0.81603	0.759347	-0.0325703	-0.0157274	0.0168429	grey
TUBB4A|P04350	5.36255	0.0060465	0.0280099	0.0085309	0.613336	-0.0500973	-0.0702303	-0.020133	lightyellow
IGBP1|P78318	0.938524	0.394431	0.889562	0.373303	0.549029	-0.00602099	-0.0211809	-0.01516	yellowgreen
RPS20|P60866	3.10943	0.0487213	0.147571	0.051772	0.662181	0.0444428	0.0670906	0.0226478	grey
TECPR1|Q7Z6L1	2.83524	0.0631649	0.182018	0.0649105	0.665588	0.0353993	0.0544229	0.0190236	brown
LRRC73|Q5JTD7	10.273	8.35699e-05	0.00164879	0.000146747	0.34724	0.068685	0.0985963	0.0299114	darkolivegreen
PPA1|Q15181	2.21538	0.11414	0.113247	0.274665	0.989271	0.0377741	0.0348684	-0.00290575	grey
TBPL1|P62380	2.78595	0.0669966	0.778155	0.231876	0.0552336	0.0202735	-0.0564771	-0.0767506	grey
TMEM263|Q8WUH6	0.524772	0.593219	0.570111	0.79611	0.975138	0.0275526	0.0211091	-0.00644349	orangered4
GRAMD1B|E7EPH8	1.08904	0.340275	0.39673	0.421751	0.979651	-0.0212485	-0.0247409	-0.00349237	turquoise
PYCRL|Q53H96	0.30144	0.740384	0.771949	0.786456	0.994534	0.0177114	0.0205643	0.00285289	grey
MTURN|Q8N3F0	2.57538	0.0808816	0.941328	0.0941197	0.120371	-0.00625493	-0.047853	-0.041598	greenyellow
GRIA1|P42261-6	2.30855	0.104628	0.182625	0.136158	0.880645	0.171499	0.223522	0.0520225	green
NOMO2|Q5JPE7	5.73163	0.00432916	0.0130494	0.0096138	0.793223	0.0261536	0.0326785	0.00652496	brown
LMAN2L|Q9H0V9	1.90448	0.15437	0.130753	0.514009	0.830191	0.161169	0.108733	-0.0524355	turquoise
CBWD2|Q8IUF1	1.12057	0.331422	0.972105	0.345586	0.383303	-0.0261208	-0.205859	-0.179738	lightcyan
EPM2A|O95278	3.53168	0.0327454	0.0246429	0.317578	0.694971	0.092922	0.0613171	-0.031605	paleturquoise
CDH2|P19022	0.880685	0.41751	0.859787	0.389157	0.604512	-0.00723643	-0.0219165	-0.01468	greenyellow
SHF|H0YLM1	0.799304	0.452333	0.418447	0.793845	0.900749	-0.0430508	-0.0266003	0.0164506	grey
ASS1|P00966	1.52571	0.222203	0.338578	0.248846	0.885728	-0.0446068	-0.0610575	-0.0164507	violet
NUDCD3|Q8IVD9	0.563049	0.571164	0.98007	0.580759	0.634681	0.00283014	0.0177859	0.0149558	darkorange
KANK1|Q14678	2.04447	0.134619	0.11216	0.604015	0.72814	-0.0473428	-0.0273245	0.0200183	turquoise
BBS9|Q3SYG4	1.0843	0.342159	0.526682	0.337588	0.8252	-0.0260915	-0.0419643	-0.0158729	grey
MAN2B2|Q9Y2E5	1.14866	0.320975	0.605582	0.858273	0.326203	-0.027542	0.0182835	0.0458255	brown
CAND2|O75155	0.346072	0.708258	0.965467	0.844215	0.684711	-0.0056761	0.0150325	0.0207086	grey
C1S|P09871	0.74908	0.475288	0.535848	0.542787	0.981166	-0.0503568	-0.0600648	-0.00970809	salmon
CHGB|P05060	2.12395	0.124618	0.258959	0.131912	0.771461	-0.0511331	-0.0758005	-0.0246675	violet
TRRAP|Q9Y4A5	0.323556	0.724284	0.701941	0.928321	0.94354	-0.0215631	-0.0118934	0.00966972	darkgrey
AKAP11|Q9UKA4	3.37309	0.0383513	0.840129	0.0385245	0.0761583	-0.0158324	-0.0874026	-0.0715702	grey
BRINP1|O60477	8.04569	0.00055835	0.00177004	0.00243736	0.847498	0.0562236	0.0659087	0.00968508	darkgreen
TOMM34|Q15785	0.760211	0.4701	0.467467	0.95417	0.735896	-0.0248585	-0.00740736	0.0174511	darkorange
RPL34|P49207	4.48242	0.013529	0.142099	0.0106112	0.296921	0.0738835	0.138199	0.0643154	orange
HN1|Q9UK76	5.2853	0.0064862	0.231787	0.00436157	0.105091	0.0467596	0.111453	0.0646936	grey60
CDK11B|B7ZVY7	1.56345	0.214388	0.219683	0.928494	0.521054	-0.0270733	-0.00728739	0.0197859	grey
ERP29|P30040	0.233425	0.792223	0.999183	0.837271	0.791376	-0.000653443	0.011626	0.0122794	saddlebrown
ARFGAP2|G5E9L0	4.32948	0.0155807	0.135936	0.0127266	0.340646	0.0482957	0.0873986	0.0391029	green
TCOF1|Q13428-3	2.52077	0.0852078	0.218494	0.0872371	0.697466	0.0384725	0.0590763	0.0206039	pink
NSUN2|Q08J23	1.96323	0.145477	0.276936	0.156548	0.803875	0.0319919	0.0465162	0.0145243	brown
ERGIC3|H0Y5K5	0.652358	0.522997	0.948326	0.713296	0.492692	-0.00807643	0.0245836	0.03266	grey
SLAIN1|A0A0A0MSS3	0.0629633	0.939029	0.954804	0.999544	0.953473	0.0141766	-0.00168626	-0.0158628	red
CMAS|Q8NFW8	0.524587	0.593328	0.613064	0.691556	0.999165	0.0134562	0.0140708	0.000614633	orange
FABP7|O15540	6.75231	0.0017371	0.0504137	0.00129989	0.175633	-0.124924	-0.229767	-0.104843	black
ATP5J|P18859	5.91388	0.00367355	0.00252226	0.320653	0.288662	0.0546128	0.027834	-0.0267789	blue
RBM14|Q96PK6	1.79022	0.171934	0.696508	0.148106	0.38909	0.0187066	0.0523445	0.0336379	pink
KIF1C|O43896	0.367726	0.693996	0.738047	0.762518	0.97812	-0.0715128	-0.0976991	-0.0261863	grey
AHCYL2|Q96HN2-2	9.45686	0.000166293	0.000346041	0.00193203	0.977494	0.073911	0.0780767	0.00416566	lightgreen
PDE2A|O00408-2	0.971224	0.381962	0.440868	0.459386	0.979732	-0.0280987	-0.0329989	-0.00490019	yellow
TIMM44|O43615	14.4448	2.83365e-06	0.000623832	3.01675e-06	0.0781743	0.0709994	0.115894	0.0448945	steelblue
PLGRKT|Q9HBL7	0.556296	0.574993	0.574222	0.714858	0.998156	0.0470423	0.0440448	-0.00299751	grey
UBE2G1|P62253	0.293589	0.746217	0.725501	0.940689	0.943489	0.017059	0.00892847	-0.00813058	red
SPRED2|C9JG63	0.53197	0.589223	0.565838	0.794671	0.981652	-0.0569232	-0.0452597	0.0116635	grey
CAB39L|Q9H9S4	0.239114	0.787748	0.891822	0.775991	0.942704	-0.0144933	-0.0260254	-0.0115321	grey
RELL2|Q8NC24	3.89501	0.0233178	0.0820771	0.027261	0.64627	0.0626528	0.0912923	0.0286395	blue
NUDT14|O95848	1.3946	0.252443	0.347255	0.996161	0.371616	0.0454211	-0.00327864	-0.0486997	green
RASGEF1A|Q8N9B8	0.968774	0.382883	0.366632	0.608509	0.980401	-0.0307273	-0.0259732	0.00475407	grey
DNPH1|O43598	4.65914	0.0114976	0.125958	0.00908411	0.295043	-0.0346293	-0.0639383	-0.029309	midnightblue
ITPKB|P27987	4.59222	0.0122275	0.0813311	0.0116553	0.442029	-0.0844974	-0.137351	-0.0528539	darkred
RIMS2|Q9UQ26	0.522745	0.594411	0.596329	0.723728	0.999028	0.0102797	0.00978691	-0.000492763	grey
CAPRIN1|Q14444	0.387405	0.679773	0.995082	0.702582	0.712045	0.00208216	0.0212869	0.0192047	grey60
UNC5B|Q8IZJ1	0.69662	0.500875	0.473653	0.76178	0.949206	-0.0365641	-0.0258851	0.010679	tan
EXOSC9|Q06265	1.05076	0.356124	0.343075	0.961573	0.706329	-0.0424272	-0.010898	0.0315292	grey
GCLM|P48507	2.05722	0.132882	0.917487	0.139467	0.200628	-0.00759379	-0.0443245	-0.0367307	greenyellow
LPA|A0A087WWY0	1.49281	0.231613	0.203498	0.682699	0.739565	0.274971	0.152799	-0.122173	salmon
RNF2|Q99496	0.378711	0.686453	0.661098	0.873285	0.964544	-0.0384935	-0.0265925	0.011901	turquoise
VPS29|F8VXU5	2.00696	0.139472	0.150484	0.268926	1	-0.0314071	-0.0314061	9.75875e-07	sienna3
ANKS1B|Q7Z6G8-3	6.64483	0.00191101	0.0347085	0.00167	0.258465	0.100653	0.170554	0.0699004	green
FKBPL|Q9UIM3	0.75256	0.475219	0.442914	0.779751	0.926689	0.0720723	0.0476918	-0.0243805	brown
TMCC2|O75069	0.78916	0.456876	0.445296	0.933883	0.755009	-0.0144722	-0.00504766	0.00942453	grey
HIST2H3PS2|Q5TEC6	4.45165	0.0139184	0.121108	0.0115692	0.34833	-0.123065	-0.218847	-0.0957817	magenta
ZMIZ1|Q9ULJ6	0.216906	0.805561	0.850804	0.830133	0.986379	-0.0141026	-0.0189808	-0.00487825	cyan
UBR2|Q8IWV8	5.76248	0.0042103	0.00287138	0.126164	0.631831	-0.0553909	-0.0387714	0.0166195	turquoise
PARVB|Q9HBI1	1.37477	0.257831	0.228319	0.62018	0.89205	-0.0558975	-0.0385902	0.0173073	turquoise
ZC3H13|Q5T200	0.109729	0.896193	0.886655	0.962671	0.989996	-0.0379617	-0.0257821	0.0121796	magenta
ADCY1|Q08828	7.60839	0.000817309	0.00854425	0.00116447	0.432915	0.0475769	0.0691451	0.0215682	darkgreen
CS|H0YIC4	5.37221	0.00602134	0.0088506	0.0240403	0.98613	0.102758	0.108648	0.00588987	blue
SMARCC2|F8VXC8	0.962713	0.385169	0.772366	0.768989	0.360237	-0.010197	0.0123954	0.0225924	pink
SDF2L1|Q9HCN8	1.52371	0.223179	0.943489	0.398238	0.202755	-0.00884486	0.0423938	0.0512386	turquoise
BZW2|Q9Y6E2	0.825765	0.440697	0.803728	0.406814	0.686403	0.00775171	0.019043	0.0112913	brown
CCS|J3KNF4	2.35355	0.0999796	0.151699	0.145276	0.927125	0.035079	0.0427778	0.00769879	orange
GRM5|P41594	2.86294	0.0615263	0.115105	0.0867001	0.864207	-0.0370528	-0.0475868	-0.0105341	yellow
BDH1|Q02338	3.26704	0.0419908	0.140266	0.0436818	0.629154	0.0529658	0.0812109	0.0282451	green
BTBD11|A6QL63	3.14747	0.0470024	0.0677094	0.0947856	0.965116	0.0398575	0.044845	0.00498747	blue
BET1|H7C1N3	0.38643	0.680709	0.740447	0.999021	0.752796	-0.023352	0.0015593	0.0249113	grey
IQGAP2|Q13576	2.52962	0.0880211	0.0726318	0.295943	0.864841	-0.157528	-0.122156	0.0353718	turquoise
NR2F2|P24468	3.27802	0.041559	0.370439	0.462638	0.0358963	-0.0512347	0.0543296	0.105564	cyan
KRT222|Q8N1A0	1.86465	0.159997	0.2003	0.24074	0.976654	-0.0498586	-0.0564897	-0.00663103	red
CPSF7|Q8N684	3.46032	0.0350125	0.40517	0.0263134	0.21078	0.0263305	0.0648209	0.0384904	pink
GNAI2|P04899	6.9618	0.001443	0.00478568	0.004278	0.800778	-0.0518372	-0.0631798	-0.0113426	lightyellow
PTPDC1|A2A3K4	1.60979	0.205762	0.967247	0.219763	0.256054	-0.00868997	-0.0743655	-0.0656755	grey
SRC|P12931-2	0.483139	0.618196	0.917298	0.593481	0.761569	-0.00504437	-0.0149919	-0.00994748	violet
ALDH6A1|Q02252	1.54539	0.217994	0.25905	0.310845	0.984088	-0.0346764	-0.0388294	-0.00415303	grey
ALDOC|P09972	3.67656	0.0285914	0.999638	0.0568934	0.032532	0.000497277	-0.0543471	-0.0548444	turquoise
PCBP4|P57723	0.25543	0.775103	0.758307	0.897055	0.984352	-0.031858	-0.0236716	0.00818645	red
LYNX1|A0A087WZS0	0.203968	0.815808	0.978435	0.906589	0.799428	0.00617911	-0.0158048	-0.0219839	plum1
PRKCI|P41743	2.64386	0.0757716	0.356703	0.0621874	0.430602	-0.0187606	-0.0375434	-0.0187828	midnightblue
DNM1L|O00429-6	3.07905	0.0501401	0.146473	0.0540695	0.676557	0.0277942	0.0415545	0.0137604	grey60
BCAM|P50895	2.01363	0.138578	0.269525	0.148922	0.796714	0.0419463	0.0611719	0.0192256	purple
TTC7B|Q86TV6	1.58217	0.210344	0.479974	0.191352	0.66806	0.0149191	0.0271552	0.0122361	green
SYNE1|Q8NF91-4	3.78595	0.025814	0.0408865	0.058394	0.952778	0.0195174	0.0221253	0.00260789	brown
NDUFB2|H7C5B8	4.78903	0.0103026	0.0282128	0.0193843	0.783097	0.0906756	0.116907	0.0262317	blue
ICAM5|Q9UMF0	0.363715	0.695953	0.80633	0.693391	0.943893	0.0196126	0.0308636	0.011251	orangered4
CCDC85A|Q96PX6	2.64042	0.07602	0.959629	0.0936961	0.107379	0.00577216	0.0535498	0.0477777	yellow
POLDIP3|Q9BY77	3.43497	0.0358559	0.0393788	0.867068	0.218545	-0.0652881	-0.0161965	0.0490915	magenta
SLC37A4|U3KQS2	4.37546	0.0157285	0.0309492	0.999875	0.0633809	-0.0852469	0.000601856	0.0858488	grey
RAB11A|P62491	0.388703	0.679193	0.802962	0.678876	0.927952	-0.0277375	-0.0469717	-0.0192342	grey
EGFL7|Q9UHF1	2.05689	0.133335	0.762978	0.118068	0.279007	0.0589959	0.203204	0.144208	purple
COBL|O75128	2.29092	0.106162	0.773587	0.0957742	0.225172	-0.0144395	-0.0533377	-0.0388982	cyan
AKR1C2|P52895	2.26946	0.108564	0.106864	0.261976	0.985996	-0.181474	-0.166051	0.0154224	grey
VAPA|Q9P0L0	1.8653	0.159898	0.175894	0.951965	0.401283	-0.0177155	-0.00355418	0.0141613	grey
PPL|K7EKI8	1.489	0.23076	0.24396	0.382007	0.999825	-0.0543675	-0.0536981	0.000669416	grey
PPP1R12C|Q9BZL4-3	1.80496	0.169499	0.491598	0.147092	0.563219	0.0164651	0.0328655	0.0164004	brown
DNAJC6|O75061-2	4.98918	0.00849636	0.0203281	0.0186162	0.851818	0.0410805	0.0501014	0.0090209	grey60
IDNK|Q5T6J7	1.71568	0.184798	0.186528	0.354427	0.995536	-0.0734765	-0.0693174	0.00415913	salmon
SNTB1|Q13884	0.559471	0.57319	0.60017	0.665177	0.997561	-0.0266987	-0.0287391	-0.00204041	darkred
HSPA14|Q0VDF9	2.21761	0.113896	0.146092	0.188957	0.977165	-0.035746	-0.0400354	-0.0042894	lightcyan
TMED8|Q6PL24	0.484875	0.617133	0.593708	0.92308	0.887493	-0.0170542	-0.00803082	0.00902334	yellow
SEPW1|P63302	1.29857	0.277227	0.286435	0.94994	0.554973	-0.032603	-0.00790202	0.024701	saddlebrown
JOSD2|Q8TAC2	1.27851	0.282875	0.847594	0.262516	0.436247	-0.0201649	-0.0710183	-0.0508534	red
GPC6|Q9Y625	0.540854	0.584313	0.993064	0.685291	0.571465	-0.00360209	0.0325787	0.0361808	grey
USP5|P45974-2	2.09708	0.127881	0.129046	0.284899	0.993665	-0.035565	-0.0333974	0.0021676	yellow
FAM185A|Q8N0U4	3.2855	0.041304	0.117731	0.0478137	0.707987	0.0867805	0.124957	0.0381765	grey
RAB18|Q9NP72	1.86623	0.159753	0.637916	0.135278	0.408793	-0.0131873	-0.0338741	-0.0206868	lightyellow
HSPA12A|O43301	0.0094737	0.990572	0.996464	0.998289	0.990313	0.00157379	-0.0013189	-0.00289268	saddlebrown
CDK4|P11802	0.845436	0.433899	0.786361	0.803051	0.407113	-0.0199024	0.0220198	0.0419222	grey
PDZD11|Q5EBL8	1.08371	0.342056	0.90416	0.328797	0.473813	0.00846592	0.0341348	0.0256689	grey
ACSS1|Q9NUB1	4.41088	0.0144519	0.0690213	0.0158251	0.552571	0.0491088	0.0744124	0.0253036	lightgreen
KCNAB2|Q13303	0.429569	0.651917	0.883923	0.624562	0.830763	-0.0106174	-0.0250545	-0.0144372	red
H2AFY2|Q9P0M6	0.0585561	0.943156	0.943565	0.964018	0.999914	-0.00758704	-0.00726268	0.000324365	pink
NRGN|Q92686	0.243966	0.783953	0.833015	0.802556	0.984591	-0.0332679	-0.0440098	-0.010742	cyan
MAVS|Q7Z434	0.792293	0.455468	0.996683	0.502728	0.485881	-0.00217852	-0.037953	-0.0357745	cyan
CALD1|E7EX44	1.56898	0.216544	0.214185	0.363696	0.99256	0.244786	0.227672	-0.0171137	purple
NDUFA1|O15239	0.380631	0.684589	0.699001	0.774208	0.999837	-0.0298593	-0.0305786	-0.000719239	grey
[truncated: 5,790 more rows]

## Sheet: 3.BA6 module assignments
Supplemental Table 3: module assignments and kME values for BA6
Original Order	ProteinIDs	net$colors	kMEdarkgrey	kMEcyan	kMEdarkmagenta	kMEbrown	kMEdarkolivegreen	kMElightgreen	kMEblue	kMEplum1	kMEwhite	kMEgrey60	kMEpink	kMEpaleturquoise	kMEdarkgreen	kMEgreen	kMEyellowgreen	kMEorange	kMEsteelblue	kMEturquoise	kMEtan	kMEmagenta	kMEred	kMEgreenyellow	kMEmidnightblue	kMEpurple	kMEblack	kMEsalmon	kMEdarkred	kMEroyalblue	kMEviolet	kMEorangered4	kMEyellow	kMEdarkorange	kMEdarkturquoise	kMEskyblue3	kMElightcyan	kMEsaddlebrown	kMEskyblue	kMElightyellow	kMEsienna3	kMEgrey	kMEtableSortVector1
462	SMC1A|Q14683	magenta	0.323017	0.256137	0.044454	-0.357854	-0.37536	-0.324737	-0.275694	0.00903463	0.0850816	-0.384075	0.156573	-0.122527	-0.444938	-0.586368	-0.261266	-0.304969	-0.4632	0.477188	0.430732	0.742855	0.345238	-0.00821422	0.359014	0.21114	0.448004	0.29564	0.207833	0.197135	-0.1171	-0.279252	-0.52644	-0.333495	-0.208373	0.107319	0.226675	0.0202412	-0.274285	-0.102937	-0.40208	0.0494862	M9 magenta|0.7429
1358	ITGA2|P17301	magenta	0.0952497	-0.00724676	-0.0608932	-0.277924	-0.420182	-0.427781	-0.161629	0.237679	0.23616	-0.236836	-0.107215	-0.0436926	-0.568243	-0.599182	-0.0976347	-0.170604	-0.335266	0.389022	0.516572	0.722195	0.699555	0.0953205	0.23484	-0.0201925	0.169669	0.228996	0.0568723	0.224056	-0.355098	-0.541549	-0.547808	-0.0471442	0.0227653	0.238262	0.410446	0.287821	-0.239899	-0.0270357	-0.399137	0.0118434	M9 magenta|0.7222
5486	DOCK1|A0A096LNH6	magenta	0.232966	0.0522567	-0.0455861	-0.0553781	-0.393415	-0.346636	-0.172724	0.321729	0.348784	-0.10837	-0.0654523	0.089501	-0.587398	-0.645268	-0.151745	-0.0867975	-0.252872	0.407171	0.560156	0.703941	0.735969	-0.00476804	0.0673685	0.00107167	0.167787	0.106366	0.0968485	0.0847585	-0.48851	-0.652002	-0.638639	-0.0994334	-0.0833581	0.0745554	0.316723	0.150961	-0.146285	-0.207286	-0.609858	-0.0120177	M9 magenta|0.7039
5935	SERF2|P84101	magenta	-0.0204372	0.0142232	-0.0562588	-0.419528	-0.403237	-0.285541	0.00503612	0.378067	0.424476	-0.0462271	-0.0677927	0.0916993	-0.596946	-0.686215	-0.199156	-0.119957	-0.407727	0.550085	0.393347	0.699883	0.644691	0.0907863	0.257411	-0.097668	0.0201961	0.270983	-0.28623	-0.0204699	-0.411064	-0.669301	-0.618775	0.163291	0.0763958	0.45042	0.495936	0.423457	-0.0190658	-0.180123	-0.467961	0.15695	M9 magenta|0.6999
3869	GSN|P06396	magenta	0.083291	0.00192491	-0.235353	-0.445326	-0.460073	-0.489131	-0.365071	0.12169	0.0933371	-0.250749	-0.0776131	-0.0223284	-0.71736	-0.646819	-0.143499	-0.253395	-0.438028	0.421406	0.627697	0.6997	0.659857	0.248067	0.422672	0.107814	0.428631	0.295893	0.153161	-0.0549713	-0.118204	-0.541922	-0.412165	-0.0907021	0.0671458	0.274963	0.561495	0.367408	0.0313234	0.047316	-0.372605	-0.0414598	M9 magenta|0.6997
4108	PDS5B|Q9NTI5	magenta	0.199908	0.242315	-0.0181244	-0.569511	-0.362536	-0.312911	-0.343917	0.00133186	0.0245702	-0.394017	0.14996	-0.114694	-0.455217	-0.530389	-0.241771	-0.344077	-0.555176	0.536854	0.394323	0.692742	0.33725	0.196791	0.628684	0.0672171	0.334595	0.23549	0.135719	0.0198259	0.0711948	-0.280058	-0.364191	-0.184171	-0.0330261	0.255992	0.453608	0.210089	-0.037465	0.0926353	-0.191384	0.152571	M9 magenta|0.6927
817	HIST2H2BE|Q16778	magenta	0.106426	0.101451	-0.143872	-0.389938	-0.39281	-0.372472	-0.248477	0.0746434	0.146771	-0.241877	0.159234	0.0280192	-0.460955	-0.511362	-0.103203	-0.167039	-0.399573	0.332424	0.511611	0.677247	0.469862	0.202324	0.363204	0.137656	0.359057	0.139896	0.241501	-0.0901786	-0.145529	-0.394472	-0.426799	-0.159091	0.013902	0.13558	0.410971	0.178283	0.0138708	0.0193432	-0.240957	-0.0176033	M9 magenta|0.6772
6302	ARHGEF1|M0QZR4	magenta	0.267497	0.220412	0.0318917	-0.258024	-0.274232	-0.287232	-0.203479	0.0571658	0.0839572	-0.288155	0.0234733	-0.105447	-0.542366	-0.626433	-0.243184	-0.246531	-0.428841	0.46591	0.397134	0.67405	0.432173	-0.0316117	0.258001	0.15225	0.351171	0.302167	0.152835	0.0267802	-0.231443	-0.42619	-0.534848	-0.236994	-0.193686	0.103021	0.305393	0.142903	-0.102875	-0.0550435	-0.409779	0.0779679	M9 magenta|0.6741
4685	RAD21|O60216	magenta	0.327081	0.320658	0.218632	-0.259677	-0.199163	-0.176925	-0.151358	0.0700225	0.0877252	-0.239422	0.196517	-0.118403	-0.403425	-0.54449	-0.305592	-0.257844	-0.431082	0.459088	0.326256	0.669868	0.422645	-0.105242	0.277736	-0.0744461	0.200869	0.0760619	0.186912	0.167387	-0.159436	-0.332072	-0.494807	-0.294493	-0.207163	0.171093	0.337693	0.16481	-0.200567	-0.000228494	-0.312584	0.0931908	M9 magenta|0.6699
2392	LLGL2|J3QRV5	magenta	0.175585	0.055056	0.043825	-0.290028	-0.341359	-0.408934	-0.0864595	0.169252	0.18172	-0.263466	-0.191995	-0.204001	-0.609447	-0.658174	-0.308912	-0.27595	-0.477676	0.49758	0.349607	0.651293	0.554499	-0.0336179	0.274582	0.0979885	0.232985	0.186698	0.10145	0.0628267	-0.312925	-0.530152	-0.530984	-0.205134	-0.128839	0.180079	0.476707	0.272284	-0.0964775	0.0606947	-0.308813	0.129253	M9 magenta|0.6513
224	H2AFV|Q71UI9	magenta	0.0769043	-0.044604	-0.209535	-0.326747	-0.492078	-0.501814	-0.273656	0.0483014	0.0521594	-0.305791	0.0957791	0.0821795	-0.471961	-0.502379	-0.00581714	-0.0721164	-0.310611	0.26943	0.536324	0.631569	0.457144	0.275462	0.338721	0.137371	0.384899	0.248713	0.237404	0.216135	-0.122074	-0.322142	-0.376228	-0.136152	0.133713	0.107498	0.349446	0.160533	-0.242511	-0.123141	-0.278477	-0.146762	M9 magenta|0.6316
4937	ABCA8|O94911-3	magenta	0.143312	0.00491466	-0.0182173	-0.257659	-0.403151	-0.357778	-0.0792002	0.308903	0.295312	-0.173841	-0.0900866	-0.0453852	-0.482854	-0.555873	-0.136111	-0.191019	-0.347539	0.391919	0.380175	0.625707	0.535378	0.0382765	0.196228	0.218226	0.147944	0.0788459	0.0584491	0.0660687	-0.320771	-0.492249	-0.507278	-0.0985336	-0.0472229	0.160884	0.393051	0.230324	-0.0961638	0.028956	-0.319953	0.080094	M9 magenta|0.6257
[truncated: 7,775 more rows]

## Sheet: 4.BA37 module assignments
Supplemental Table 4: module assignments and kME values for BA37
[truncated: 7,788 more rows]

## Sheet: 5.Consensus module GO results
Supplemental Table 5: Consensus module GO results
[truncated: 1,461 more rows]

## Sheet: 6.BA6-module--trait cor
Supplemental Table 6: BA6 module correlation with traits
	Global Cognition		Braak		Global pathology		Amyloid		Tangles		CERAD		Cognitive slope
[truncated: 41 more rows]

## Sheet: 7. BA37-module--trait cor
Supplemental Table 7: BA37 module correlation with traits
[truncated: 42 more rows]

[truncated: 12 more sheets: 8.Cell type markers, 9.cell type FET, 10.PWAS-positive cor, 11.PWAS-negative cor, 12.BA6-variance partition, 13.BA37-variance partition, 14.Rat Protein_Groups_Quant, 15. Rat t.test, 16.Rat--human module overlap, 17.Rat--human overlap diffex, 18.Rat--human overlap cor, 19. BA6_BA37 Prot. ID and Quant]
